# Supplementary material for: Machine learning of genomic features in organotropic metastases stratifies progression risk of primary tumors
Source: Nat Commun. 2021 Nov 18;12:6692. doi: 10.1038/s41467-021-27017-w (PMC8602327; doi:10.1038/s41467-021-27017-w)
Supplement: Supplementary file 4 — Supplementary Data 1 [file 41467_2021_27017_MOESM4_ESM.xlsx]

## Sheet: Primary_Site
Original_Primary_Tumor_Site	Number_of_Samples	Common_Diagnosis	OncoTree_Annotation	Merged_by_Pathologists	Notes	Is_Enrolled	Tissue_Name_Shown_in_Figures
Breast	4026	Carcinoma, NOS // Infiltrating duct carcinoma, NOS // Breast Invasive Ductal Carcinoma	Breast	Breast	/	enrolled	Breast
Bronchus And Lung	3769	Adenocarcinoma, NOS // Non-small cell carcinoma // Squamous cell carcinoma, NOS	Lung	Lung	/	enrolled	Lung
Colon	1858	Adenocarcinoma, NOS // Mucinous carcinoma // High-Grade Neuroendocrine Carcinoma of the Colon and Rectum	Bowel	Colorectal	The OncoTree category Bowel includes small intesine, colon, rectum and anus	enrolled	Colon
Lung	1806	Lung Adenocarcinoma // Lung Squamous Cell Carcinoma // Small Cell Lung Cancer	Lung	Lung	/	enrolled	Lung
Unknown	1603	Adenocarcinoma, NOS // Melanoma, NOS // Carcinoma, NOS	Unknown	NA	/	not	/
Pancreas	1258	Duct adenocarcinoma, NOS // Pancreatic Adenocarcinoma // Carcinoma, NOS	Pancreas	Pancreas	/	enrolled	Pancreas
Ovary	1200	Serous carcinoma, NOS // Carcinoma, NOS // High-Grade Serous Ovarian Cancer	Ovary/Fallopian Tube	Ovary_and_Fallopian_Tube	/	enrolled	Ovary
Spinal Cord, Cranial Nerves, And Other Parts Of Central Nervous System	971	Glioblastoma, NOS // Astrocytoma, NOS // Oligodendroglioma, NOS	CNS/Brain	CNS	/	not	/
Prostate	808	Prostate Adenocarcinoma // Prostate Neuroendocrine Carcinoma // Prostate Small Cell Carcinoma	Prostate	Prostate	/	enrolled	Prostate
Kidney	786	Renal Clear Cell Carcinoma // Renal cell carcinoma, NOS // Clear cell carcinoma	Kidney	Kidney	/	enrolled	Kidney
Bladder	693	Bladder Urothelial Carcinoma // Urothelial carcinoma, NOS // Adenocarcinoma, NOS	Bladder/Urinary Tract	Bladder	/	enrolled	Bladder
Stomach	671	Adenocarcinoma, NOS // Stomach Adenocarcinoma // Gastrointestinal Stromal Tumor	Esophagus/Stomach	Stomach	The OncoTree category Esophagus/Stomach includes esophagus, stomach, and GE junction	enrolled	Stomach
Skin	665	Cutaneous Melanoma // Melanoma, NOS // Squamous cell carcinoma, NOS	Skin	Skin	/	enrolled	Skin
Brain	627	Glioblastoma Multiforme // Anaplastic Astrocytoma // Anaplastic Oligodendroglioma	CNS/Brain	CNS	/	not	/
Esophagus	608	Adenocarcinoma, NOS // Esophageal Adenocarcinoma // Squamous cell carcinoma, NOS	Esophagus/Stomach	Esophagus	The OncoTree category Esophagus/Stomach includes esophagus, stomach, and GE junction	enrolled	Esophagus
Rectum	542	Adenocarcinoma, NOS // Rectal Adenocarcinoma // Colon Adenocarcinoma	Bowel	Colorectal	The OncoTree category Bowel includes small intesine, colon, rectum and anus	enrolled	Colon
Other And Ill-Defined Sites	489	Squamous cell carcinoma, NOS // Adenoid cystic carcinoma // Carcinoma, NOS	Unknown	NOS	/	not	/
Liver And Intrahepatic Bile Ducts	407	Cholangiocarcinoma // Hepatocellular carcinoma, NOS	Liver	Liver_and_Intrahepatic_Bile_Ducts	Cholangiocarcinoma is grouped into Liver	enrolled	Liver
Uterus, NOS	368	Adenocarcinoma, NOS // Endometrioid adenocarcinoma, NOS // Papillary serous adenocarcinoma	Uterus	Uterus	/	enrolled	Uterus
Uterus	324	Uterine Endometrioid Carcinoma // Uterine Leiomyosarcoma // Uterine Serous Carcinoma/Uterine Papillary Serous Carcinoma	Uterus	Uterus	/	enrolled	Uterus
Liver	274	Intrahepatic Cholangiocarcinoma // Hepatocellular Carcinoma // Cholangiocarcinoma	Liver	Liver_and_Intrahepatic_Bile_Ducts	Intrahepatic Cholangiocarcinoma is grouped into Liver	enrolled	Liver
Sigmoid Colon	274	Colon Adenocarcinoma // Colorectal Adenocarcinoma // Mucinous Adenocarcinoma of the Colon and Rectum	Bowel	Colorectal	The OncoTree category Bowel includes small intesine, colon, rectum and anus	enrolled	Colon
Testis	262	Mixed Germ Cell Tumor // Seminoma // Germ Cell Tumor, NOS	Unknown	Testis_and_Epididymis	/	not	/
Not Reported	236	Not Reported // Small cell carcinoma, NOS // Chordoma, NOS	Unknown	NA	/	not	/
Thyroid	236	Papillary Thyroid Cancer // Poorly Differentiated Thyroid Cancer // Anaplastic Thyroid Cancer	Thyroid	Thyroid_Gland	/	enrolled	Thyroid
Cancer of Unknown Primary	220	Cancer of Unknown Primary // Melanoma of Unknown Primary // Head and Neck Squamous Cell Carcinoma of Unknown Primary	Unknown	NA	/	not	/
Other And Unspecified Major Salivary Glands	217	Adenoid cystic carcinoma // Carcinoma, NOS // Adenocarcinoma, NOS	Head and Neck	Head_and_Neck_excl_Nasopharynx	Salivary Glands are grouped into Head and Neck	enrolled	Head_and_Neck
Prostate Gland	217	Acinar adenocarcinoma // Neuroendocrine carcinoma, NOS // Duct adenocarcinoma, NOS	Prostate	Prostate	/	enrolled	Prostate
Heart, Mediastinum, And Pleura	195	Mesothelioma, NOS // Germ Cell Tumor, NOS	Pleura	NOS	/	not	/
Gallbladder	192	Adenocarcinoma, NOS // Gallbladder Cancer // Cholangiocarcinoma	Biliary Tract	Gallbladder_and_Extrahepatic_Bile_Ducts	/	enrolled	Gallbladder
Thyroid Gland	172	Papillary carcinoma, NOS // Carcinoma, anaplastic, NOS // Follicular carcinoma, NOS	Thyroid	Thyroid_Gland	/	enrolled	Thyroid
Soft Tissue	149	Undifferentiated Pleomorphic Sarcoma/Malignant Fibrous Histiocytoma/High-Grade Spindle Cell Sarcoma // Desmoplastic Small-Round-Cell Tumor // Synovial Sarcoma	Soft Tissue	Soft_Tissue	/	not	/
Other And Ill-Defined Digestive Organs	146	Gastrointestinal stromal tumor, NOS // Neuroendocrine carcinoma, NOS	Unknown	NOS	/	not	/
Adrenal Gland	144	Adrenal cortical carcinoma // Neuroblastoma // Adrenocortical Carcinoma	Adrenal Gland	Adrenal	/	not	/
Cecum	139	Colon Adenocarcinoma // Colorectal Adenocarcinoma // Mucinous Adenocarcinoma of the Colon and Rectum	Bowel	Colorectal	The OncoTree category Bowel includes small intesine, colon, rectum and anus	enrolled	Colon
Cervix Uteri	134	Squamous cell carcinoma, NOS // Adenocarcinoma, NOS // Neuroendocrine carcinoma, NOS	Cervix	Cervix	/	not	/
Thymus	117	Carcinoma, NOS // Thymoma, NOS // Thymic Carcinoma	Thymus	Thymus	/	not	/
Ascending Colon	110	Colon Adenocarcinoma // Mucinous Adenocarcinoma of the Colon and Rectum // Colorectal Adenocarcinoma	Bowel	Colorectal	The OncoTree category Bowel includes small intesine, colon, rectum and anus	enrolled	Colon
Rectosigmoid Colon	96	Colon Adenocarcinoma // Rectal Adenocarcinoma // Colorectal Adenocarcinoma	Bowel	Colorectal	The OncoTree category Bowel includes small intesine, colon, rectum and anus	enrolled	Colon
Bone	92	Osteosarcoma // Ewing Sarcoma // Chordoma	Bone	Bone_and_Joints	The category Bone_and_Joints includes the bones at all sites in the body (skull, spine, ribs, etc.) and the joints between bones.	not	/
Transverse Colon	91	Colon Adenocarcinoma // Mucinous Adenocarcinoma of the Colon and Rectum // Colorectal Adenocarcinoma	Bowel	Colorectal	The OncoTree category Bowel includes small intesine, colon, rectum and anus	enrolled	Colon
Lymph node	87	Diffuse Large B-Cell Lymphoma // Follicular Lymphoma // Angioimmunoblastic T-Cell Lymphoma	Lymphoid	Lymph_Node	/	not	/
Retroperitoneum	86	Dedifferentiated Liposarcoma // Neuroblastoma // Well-Differentiated Liposarcoma	Soft Tissue	Abdomen_NOS	Retroperitoneum is part of abdomen	not	/
Appendix	85	Mucinous Adenocarcinoma of the Appendix // Appendiceal Adenocarcinoma // Goblet Cell Carcinoid of the Appendix	Bowel	Colorectal	The OncoTree category Bowel includes small intesine, colon, rectum and anus	enrolled	Colon
Pleura	84	Pleural Mesothelioma, Epithelioid Type // Pleural Mesothelioma // Pleural Mesothelioma, Biphasic Type	Pleura	Pleura	/	not	/
Upper Tract	84	Upper Tract Urothelial Carcinoma // Bladder Urothelial Carcinoma // Small Cell Bladder Cancer	Bladder/Urinary Tract	Ureter	Ureter and bladder are separate group	not	/
Nasopharynx	75	Carcinoma, undifferentiated, NOS // Squamous cell carcinoma, NOS // Adenocarcinoma, NOS	Head and Neck	Nasopharynx	Nasopharyngeal carcinoma is pathologically and epidemiologically different from conventional head and neck cancer	not	/
Other And Unspecified Parts Of Biliary Tract	74	Adenocarcinoma, NOS // Not Reported	Biliary Tract	Gallbladder_and_Extrahepatic_Bile_Ducts	/	enrolled	Gallbladder
Anus And Anal Canal	70	Squamous cell carcinoma, NOS // Melanoma, NOS // Basaloid carcinoma	Bowel	Anus_and_Perianal	The OncoTree category Bowel includes small intesine, colon, rectum and anus	not	/
Retroperitoneum And Peritoneum	65	Serous carcinoma, NOS // Adenocarcinoma, NOS	Peritoneum	Abdomen_NOS	Retroperitoneum and Peritoneum are part of abdomen	not	/
Small Bowel	65	Gastrointestinal Stromal Tumor // Small Bowel Well-Differentiated Neuroendocrine Tumor // Small Bowel Cancer	Soft Tissue	Small_Intestine_and_Ampulla	Cancers originate from soft tissue located at gastrointestinal tract.	not	/
Other And Unspecified Female Genital Organs	61	Serous carcinoma, NOS // Adenocarcinoma, NOS // Neuroendocrine carcinoma, NOS	Unknown	Female_Genital_Organs	/	not	/
Mediastinum	60	Mixed Germ Cell Tumor // Yolk Sac Tumor // Seminoma	Unknown	NOS	/	not	/
Bile Duct	57	Extrahepatic Cholangiocarcinoma // Cholangiocarcinoma // Intrahepatic Cholangiocarcinoma	Biliary Tract	Gallbladder_and_Extrahepatic_Bile_Ducts	/	enrolled	Gallbladder
Descending Colon	55	Colon Adenocarcinoma // Colorectal Adenocarcinoma // Mucinous Adenocarcinoma of the Colon and Rectum	Bowel	Colorectal	The OncoTree category Bowel includes small intesine, colon, rectum and anus	enrolled	Colon
Cervix	54	Endocervical Adenocarcinoma // Cervical Squamous Cell Carcinoma // Gastric Type Mucinous Carcinoma	Cervix	Cervix	/	not	/
Small Intestine	54	Adenocarcinoma, NOS // Desmoplastic Small-Round-Cell Tumor	Bowel	Small_Intestine_and_Ampulla	The OncoTree category Bowel includes small intesine, colon, rectum and anus	not	/
Major Salivary Gland	53	Adenoid Cystic Carcinoma // Salivary Duct Carcinoma // Myoepithelial Carcinoma	Head and Neck	Head_and_Neck_excl_Nasopharynx	Salivary Glands are grouped into Head and Neck	enrolled	Head_and_Neck
Eye	52	Uveal Melanoma // Retinoblastoma // Histiocytosis	Eye	Eye	/	not	/
Oral Cavity	50	Oral Cavity Squamous Cell Carcinoma // Head and Neck Mucosal Melanoma // Alveolar Soft Part Sarcoma	Head and Neck	Head_and_Neck_excl_Nasopharynx	/	enrolled	Head_and_Neck
GE Junction	42	Adenocarcinoma of the Gastroesophageal Junction // Esophagogastric Adenocarcinoma // Stomach Adenocarcinoma	Esophagus/Stomach	Gastroesophageal_NOS	The OncoTree category Esophagus/Stomach includes esophagus, stomach, and GE junction	not	/
Oropharynx	42	Oropharynx Squamous Cell Carcinoma // Head and Neck Squamous Cell Carcinoma // Adenoid Cystic Carcinoma	Head and Neck	Head_and_Neck_excl_Nasopharynx	/	enrolled	Head_and_Neck
Anus	37	Anal Squamous Cell Carcinoma // Anorectal Mucosal Melanoma	Bowel	Anus_and_Perianal	The OncoTree category Bowel includes small intesine, colon, rectum and anus	not	/
Eye And Adnexa	34	Melanoma, NOS	Eye	Eye	/	not	/
Lower Extremity	34	Undifferentiated Pleomorphic Sarcoma/Malignant Fibrous Histiocytoma/High-Grade Spindle Cell Sarcoma // Myxoid/Round-Cell Liposarcoma // Leiomyosarcoma	Soft Tissue	Soft_Tissue	/	not	/
[blank]	29	Ewing Sarcoma // Synovial Sarcoma // Embryonal Rhabdomyosarcoma	Soft Tissue	NA	/	not	/
Pelvis	29	Chondrosarcoma // Solitary Fibrous Tumor/Hemangiopericytoma // Undifferentiated Pleomorphic Sarcoma/Malignant Fibrous Histiocytoma/High-Grade Spindle Cell Sarcoma	Soft Tissue	Soft_Tissue	/	not	/
Penis	26	Squamous cell carcinoma, NOS // Penile Squamous Cell Carcinoma // Basal Cell Carcinoma	Penis	Male_Genital_Organs	/	not	/
Minor Salivary Gland	25	Adenoid Cystic Carcinoma // Salivary Duct Carcinoma // Salivary Adenocarcinoma	Head and Neck	Head_and_Neck_excl_Nasopharynx	Salivary Glands are grouped into Head and Neck	enrolled	Head_and_Neck
Thigh	24	Extraskeletal Myxoid Chondrosarcoma // Myxoid/Round-Cell Liposarcoma // Dedifferentiated Liposarcoma	Soft Tissue	Soft_Tissue	/	not	/
Vagina	24	Squamous cell carcinoma, NOS // Squamous Cell Carcinoma of the Vulva/Vagina // Embryonal Rhabdomyosarcoma	Vulva/Vagina	Female_Genital_Organs	/	not	/
Lymph Node	23	Follicular Lymphoma // Angioimmunoblastic T-Cell Lymphoma // Peripheral T-Cell Lymphoma	Lymphoid	Lymph_Node	/	not	/
Abdomen	22	Leiomyosarcoma // Dedifferentiated Liposarcoma // Desmoplastic Small-Round-Cell Tumor	Soft Tissue	Abdomen_NOS	Cancers originate from soft tissue located at abdomen	not	/
Duodenum	21	Small Bowel Cancer // Ampullary Carcinoma // Duodenal Adenocarcinoma	Bowel	Small_Intestine_and_Ampulla	The OncoTree category Bowel includes small intesine, colon, rectum and anus	not	/
Larynx	21	Larynx Squamous Cell Carcinoma // Angiosarcoma // Head and Neck Squamous Cell Carcinoma	Head and Neck	Head_and_Neck_excl_Nasopharynx	/	enrolled	Head_and_Neck
Tongue	20	Oral Cavity Squamous Cell Carcinoma // Head and Neck Squamous Cell Carcinoma // Oropharynx Squamous Cell Carcinoma	Head and Neck	Head_and_Neck_excl_Nasopharynx	/	enrolled	Head_and_Neck
Vulva	20	Squamous cell carcinoma, NOS // Squamous Cell Carcinoma of the Vulva/Vagina // Yolk Sac Tumor	Vulva/Vagina	Female_Genital_Organs	/	not	/
Leg	18	Merkel Cell Carcinoma // Ewing Sarcoma // Undifferentiated Pleomorphic Sarcoma/Malignant Fibrous Histiocytoma/High-Grade Spindle Cell Sarcoma	Soft Tissue	Soft_Tissue	/	not	/
Neck	18	Head and Neck Squamous Cell Carcinoma // Malignant Peripheral Nerve Sheath Tumor // Synovial Sarcoma	Soft Tissue	Soft_Tissue	/	not	/
Parotid Gland	17	Adenoid Cystic Carcinoma // Salivary Duct Carcinoma // Myoepithelial Carcinoma	Head and Neck	Head_and_Neck_excl_Nasopharynx	/	enrolled	Head_and_Neck
Ampulla of Vater	16	Ampullary Carcinoma // Pancreatobiliary Ampullary Carcinoma // Neuroendocrine Carcinoma, NOS	Ampulla of Vater	Small_Intestine_and_Ampulla	/	not	/
Colorectal NOS	16	Colon Adenocarcinoma // Colorectal Adenocarcinoma // Rectal Adenocarcinoma	Bowel	Colorectal	The OncoTree category Bowel includes small intesine, colon, rectum and anus	enrolled	Colon
Ureter	16	Urothelial carcinoma, NOS // Urethral Urothelial Carcinoma	Bladder/Urinary Tract	Ureter	Ureter and bladder are separate group	not	/
Other And Unspecified Urinary Organs	14	Urothelial carcinoma, NOS // Not Reported	Bladder/Urinary Tract	Ureter	Ureter and bladder are separate group	not	/
Peripheral Nerves And Autonomic Nervous System	14	Esthesioneuroblastoma // Neuroblastoma, NOS	Peripheral Nervous System	Soft_Tissue	Peripheral nerves are grouped into soft tissue	not	/
Peritoneum	14	Peritoneal Mesothelioma // Solitary Fibrous Tumor/Hemangiopericytoma // Fibrosarcoma	Peritoneum	Abdomen_NOS	Peritoneum is part of abdomen	not	/
Scalp	13	Angiosarcoma // Merkel Cell Carcinoma // Cutaneous Melanoma	Skin	Skin	/	enrolled	Skin
Trachea	13	Adenoid cystic carcinoma // Adenoid Cystic Carcinoma // Head and Neck Squamous Cell Carcinoma	Lung	Lung	/	enrolled	Lung
Chest Wall	12	Ewing Sarcoma // Synovial Sarcoma // Angiosarcoma	Bone	Chest_Wall_NOS	Cancers originate from bone located at chest wall. Chest_Wall_NOS denotes ambiguity between chest wall and bone.	not	/
Salivary Gland	12	Adenoid Cystic Carcinoma // Mammary Analogue Secretory Carcinoma of Salivary Gland Origin // Mantle Cell Lymphoma	Head and Neck	Head_and_Neck_excl_Nasopharynx	Salivary Glands are grouped into Head and Neck	enrolled	Head_and_Neck
Tonsil	12	Oropharynx Squamous Cell Carcinoma // Head and Neck Squamous Cell Carcinoma // Adenoid Cystic Carcinoma	Head and Neck	Head_and_Neck_excl_Nasopharynx	/	enrolled	Head_and_Neck
Ileum	11	Small Bowel Cancer // Small Bowel Well-Differentiated Neuroendocrine Tumor // Mucinous Adenocarcinoma of the Appendix	Bowel	Small_Intestine_and_Ampulla	The OncoTree category Bowel includes small intesine, colon, rectum and anus	not	/
Jejunum	11	Small Bowel Cancer	Bowel	Small_Intestine_and_Ampulla	The OncoTree category Bowel includes small intesine, colon, rectum and anus	not	/
Sinonasal	11	Sinonasal Squamous Cell Carcinoma // Rhabdomyosarcoma // Head and Neck Mucosal Melanoma	Head and Neck	Head_and_Neck_excl_Nasopharynx	Nasopharynx does not include sinonasal (PMID: 24935016)	enrolled	Head_and_Neck
Urethra	11	Urethral Adenocarcinoma // Urethral Squamous Cell Carcinoma // Mucosal Melanoma of the Urethra	Bladder/Urinary Tract	Ureter	Ureter and bladder are separate group	not	/
Foot	10	Acral Melanoma // Cutaneous Melanoma // Soft Tissue Myoepithelial Carcinoma	Skin	Skin	/	enrolled	Skin
Intraabdominal	10	Gastrointestinal Stromal Tumor	Soft Tissue	Abdomen_NOS	Cancers originate from soft tissue located at abdomen	not	/
Sinus	10	Head and Neck Squamous Cell Carcinoma // Sinonasal Adenocarcinoma // Meningioma	Head and Neck	Head_and_Neck_excl_Nasopharynx	Nasopharynx does not include sinus (PMID: 24935016)	enrolled	Head_and_Neck
Upper Extremity	9	Undifferentiated Pleomorphic Sarcoma/Malignant Fibrous Histiocytoma/High-Grade Spindle Cell Sarcoma // Myxoid Chondrosarcoma // Dedifferentiated Liposarcoma	Soft Tissue	Soft_Tissue	/	not	/
Adrenal	8	Adrenocortical Carcinoma	Adrenal Gland	Adrenal	/	not	/
Maxilla	8	Head and Neck Squamous Cell Carcinoma // Clear Cell Odontogenic Carcinoma // Rhabdomyosarcoma	Head and Neck	Head_and_Neck_excl_Nasopharynx	/	enrolled	Head_and_Neck
Groin	7	Dedifferentiated Liposarcoma // Proximal-Type Epithelioid Sarcoma	Soft Tissue	NOS	The origin of cancers at groin are unclear	not	/
Heart	7	Intimal Sarcoma // Leiomyosarcoma // Sarcoma, NOS	Soft Tissue	Heart	Cancers originate from soft tissue located at heart	not	/
Eyelid	6	Cutaneous Squamous Cell Carcinoma // Non-Langerhans Cell Histiocytosis/Erdheim-Chester Disease // Merkel Cell Carcinoma	Skin	Eye	Eyelid is part of eye	not	/
Other Endocrine Glands And Related Structures	6	Pituitary adenoma, NOS	Unknown	CNS	/	not	/
Pharynx	6	Head and Neck Squamous Cell Carcinoma // Sarcoma, NOS	Head and Neck	Head_and_Neck_excl_Nasopharynx	/	enrolled	Head_and_Neck
Submandibular Gland	6	Adenoid Cystic Carcinoma // Head and Neck Squamous Cell Carcinoma	Head and Neck	Head_and_Neck_excl_Nasopharynx	/	enrolled	Head_and_Neck
Arm	5	Merkel Cell Carcinoma // Diffuse Large B-Cell Lymphoma // Sarcoma, NOS	Skin	NOS	The origin of cancers at arms are not uniquely defined	not	/
Blood Vessel	5	Intimal Sarcoma // Rhabdomyosarcoma // Leiomyosarcoma	Soft Tissue	Soft_Tissue	/	not	/
Buttock	5	Myxoid Chondrosarcoma // Solitary Fibrous Tumor/Hemangiopericytoma // Myxoid/Round-Cell Liposarcoma	Soft Tissue	Soft_Tissue	/	not	/
Mesentery	5	Solitary Fibrous Tumor/Hemangiopericytoma // Non-Langerhans Cell Histiocytosis/Erdheim-Chester Disease // B-Cell Lymphoma	Lymphoid	Mesentery_and_Omentum	The origin of cancers at Mesentery are not uniquely defined	not	/
Back	4	Malignant Peripheral Nerve Sheath Tumor // Undifferentiated Pleomorphic Sarcoma/Malignant Fibrous Histiocytoma/High-Grade Spindle Cell Sarcoma // Dermatofibrosarcoma Protuberans	Soft Tissue	Back_NOS	The origin of cancers at Back are not uniquely defined	not	/
Colorectal	4	Colon Adenocarcinoma	Bowel	Colorectal	The OncoTree category Bowel includes small intesine, colon, rectum and anus	enrolled	Colon
Conjunctiva	4	Head and Neck Mucosal Melanoma	Head and Neck	Eye	Eye is part of head and neck	not	/
Epidural	4	Non-Langerhans Cell Histiocytosis/Erdheim-Chester Disease // Secondary Osteosarcoma // Chordoma	Bone	CNS	Cancers originate from bone located at CNS	not	/
Ethmoid Sinus	4	Head and Neck Neuroendocrine Carcinoma // Olfactory Neuroblastoma // Head and Neck Squamous Cell Carcinoma	Head and Neck	Head_and_Neck_excl_Nasopharynx	Nasopharynx does not include ethmoid sinus (PMID: 24935016)	enrolled	Head_and_Neck
Gall Bladder	4	Extrahepatic Cholangiocarcinoma	Biliary Tract	Gallbladder_and_Extrahepatic_Bile_Ducts	/	enrolled	Gallbladder
Muscle	4	Chordoma // Diffuse Large B-Cell Lymphoma // Dedifferentiated Liposarcoma	Bone	Soft_Tissue	The origin of cancers at Muscle are not uniquely defined	not	/
Testes	4	Yolk Sac Tumor // Embryonal Carcinoma // Granular Cell Tumor	Unknown	Testis_and_Epididymis	/	not	/
Abdominal Wall	3	Undifferentiated Pleomorphic Sarcoma/Malignant Fibrous Histiocytoma/High-Grade Spindle Cell Sarcoma // Synovial Sarcoma // Pleural Mesothelioma	Soft Tissue	Abdomen_NOS	Cancers originate from soft tissue located at abdomen	not	/
Axilla	3	Mantle Cell Lymphoma // Sarcoma, NOS // Undifferentiated Pleomorphic Sarcoma/Malignant Fibrous Histiocytoma/High-Grade Spindle Cell Sarcoma	Lymphoid	NOS	The origin of cancers at Axilla are not uniquely defined	not	/
Hypopharynx	3	Hypopharynx Squamous Cell Carcinoma	Head and Neck	Head_and_Neck_excl_Nasopharynx	/	enrolled	Head_and_Neck
Knee	3	Undifferentiated Pleomorphic Sarcoma/Malignant Fibrous Histiocytoma/High-Grade Spindle Cell Sarcoma // Osteosarcoma // Undifferentiated Pleomorphic Sarcoma	Bone	Soft_Tissue	Cancers originate from soft tissue located at knee (bone)	not	/
Mandible	3	Odontogenic Carcinoma // Ameloblastoma // Sarcomatoid Carcinoma	Unknown	Head_and_Neck_excl_Nasopharynx	Mandible is part of head and neck	enrolled	Head_and_Neck
Nailbed	3	Acral Melanoma	Skin	Skin	/	enrolled	Skin
Omentum	3	Peritoneal Mesothelioma	Peritoneum	Mesentery_and_Omentum	Peritoneal Mesothelioma located at Omentum	not	/
Parotid	3	Sebaceous Carcinoma // Salivary Duct Carcinoma // Salivary Carcinoma, Other	Head and Neck	Head_and_Neck_excl_Nasopharynx	/	enrolled	Head_and_Neck
Skull Base	3	Langerhans Cell Histiocytosis // Adenoid Cystic Carcinoma // Atypical Meningioma	CNS/Brain	Skin	The origin of cancers at Skull Base are not uniquely defined	enrolled	Skin
Spine	3	Sarcoma, NOS // Chondrosarcoma // Meningioma	Bone	Bone_and_Joints	The category Bone_and_Joints includes the bones at all sites in the body (skull, spine, ribs, etc.) and the joints between bones.	not	/
Spleen	3	Diffuse Large B-Cell Lymphoma // Mixed Germ Cell Tumor	Lymphoid	Spleen	Cancers originate from lymphoid and haematopoietic system located at spleen	not	/
Anal	2	Poorly Differentiated Carcinoma, NOS // Anal Squamous Cell Carcinoma	Bowel	Anus_and_Perianal	The OncoTree category Bowel includes small intesine, colon, rectum and anus	not	/
Duodenum-Jejunum	2	Small Bowel Cancer	Bowel	Small_Intestine_and_Ampulla	The OncoTree category Bowel includes small intesine, colon, rectum and anus	not	/
Fallopian Tube	2	High-Grade Serous Ovarian Cancer // Serous Ovarian Cancer	Ovary/Fallopian Tube	Ovary_and_Fallopian_Tube	/	enrolled	Ovary
Forearm	2	Inflammatory Myofibroblastic Tumor // Soft Tissue Myoepithelial Carcinoma	Soft Tissue	Soft_Tissue	/	not	/
Head	2	Cutaneous Squamous Cell Carcinoma	Skin	Skin	/	enrolled	Skin
Hip	2	Pleomorphic Rhabdomyosarcoma // Ewing Sarcoma	Bone	Bone_and_Joints	/	not	/
Ileocecal Valve	2	Signet Ring Cell Type of the Appendix // Small Bowel Cancer	Bowel	Colorectal	The OncoTree category Bowel includes small intesine, colon, rectum and anus	enrolled	Colon
Palate	2	Oropharynx Squamous Cell Carcinoma // Adenoid Cystic Carcinoma	Head and Neck	Head_and_Neck_excl_Nasopharynx	/	enrolled	Head_and_Neck
Sacral Mass	2	Chordoma // Myxoid/Round-Cell Liposarcoma	Bone	Bone_and_Joints	The category Bone_and_Joints includes the bones at all sites in the body (skull, spine, ribs, etc.) and the joints between bones.	not	/
Adnexa	1	Leiomyosarcoma	Soft Tissue	NOS	The location of cancers at Adnexa are not uniquely defined	not	/
Ankle	1	Ewing Sarcoma	Bone	Bone_and_Joints	The category Bone_and_Joints includes the bones at all sites in the body (skull, spine, ribs, etc.) and the joints between bones.	not	/
Anorectal Junction	1	Neuroendocrine Carcinoma, NOS	Unknown	Anus_and_Perianal	The origin of cancers at Anorectal Junction are not uniquely defined	not	/
Auditory Canal	1	Cutaneous Squamous Cell Carcinoma	Skin	Head_and_Neck_excl_Nasopharynx	Cancers originate from skin located at head and neck.	enrolled	Head_and_Neck
Blood	1	Non-Langerhans Cell Histiocytosis/Erdheim-Chester Disease	Myeloid	NOS	The origin of cancers at Blood are not uniquely defined	not	/
Bone Marrow	1	Diffuse Large B-Cell Lymphoma	Lymphoid	Bone_and_Joints	Cancers originate from lymphoid and haematopoietic system located at gastrointestinal tract.	not	/
Bowel	1	Clear Cell Sarcoma	Unknown	NOS	/	not	/
Cheek	1	Squamous Cell Carcinoma, NOS	Unknown	Skin	The origin of cancers at Cheek are not uniquely defined	enrolled	Skin
Chest	1	Ewing Sarcoma	Bone	Bone_and_Joints	The category Bone_and_Joints includes the bones at all sites in the body (skull, spine, ribs, etc.) and the joints between bones.	not	/
Clivus	1	Chondrosarcoma	Bone	Bone_and_Joints	The category Bone_and_Joints includes the bones at all sites in the body (skull, spine, ribs, etc.) and the joints between bones.	not	/
Deltoid	1	Extraskeletal Myxoid Chondrosarcoma	Bone	Soft_Tissue	Cancers originate from bone located at Deltoid.	not	/
Diaphragm	1	Pleural Mesothelioma	Pleura	Pleura	/	not	/
Ear Canal	1	Adenoid Cystic Carcinoma	Head and Neck	Head_and_Neck_excl_Nasopharynx	/	enrolled	Head_and_Neck
Ectopic Embryonic Rest	1	Hepatocellular Carcinoma	Liver	NOS	Hepatocellular Carcinoma is located at Ectopic Embryonic Rest.	not	/
Femoral Tendon	1	Glomangiosarcoma	Soft Tissue	Soft_Tissue	/	not	/
Femoral Vein	1	Epithelioid Hemangioendothelioma	Soft Tissue	Soft_Tissue	/	not	/
Fibula	1	Ewing Sarcoma	Bone	Bone_and_Joints	The category Bone_and_Joints includes the bones at all sites in the body (skull, spine, ribs, etc.) and the joints between bones.	not	/
Flank	1	Neuroblastoma	Peripheral Nervous System	NOS	Cancers originate from nervous system located at Flank.	not	/
Forehead	1	Angiosarcoma	Soft Tissue	Soft_Tissue	/	not	/
Gastric Wall	1	Gastrointestinal Stromal Tumor	Soft Tissue	Stomach	Cancers originate from soft tissue located at gastric wall.	enrolled	Stomach
Hard palate	1	Adenoid Cystic Carcinoma	Head and Neck	Head_and_Neck_excl_Nasopharynx	/	enrolled	Head_and_Neck
Humerus	1	Myxoid Chondrosarcoma	Bone	Bone_and_Joints	The category Bone_and_Joints includes the bones at all sites in the body (skull, spine, ribs, etc.) and the joints between bones.	not	/
Inguinal Canal	1	Dedifferentiated Liposarcoma	Soft Tissue	Soft_Tissue	/	not	/
Intrahepatic Bile Duct	1	Intrahepatic Cholangiocarcinoma	Liver	Liver_and_Intrahepatic_Bile_Ducts	Cholangiocarcinoma is grouped into Liver	enrolled	Liver
Maxillary Sinus	1	Adenoid Cystic Carcinoma	Head and Neck	Head_and_Neck_excl_Nasopharynx	/	enrolled	Head_and_Neck
Mullerian	1	Mullerian Poorly Differentiated Carcinoma	Uterus	Uterus	/	enrolled	Uterus
Nasal Cavity	1	Olfactory Neuroblastoma	CNS/Brain	Head_and_Neck_excl_Nasopharynx	Nasopharynx does not include Nasal Cavity	enrolled	Head_and_Neck
Nerve Sheath	1	Melanotic Schwannoma	Peripheral Nervous System	Soft_Tissue	Peripheral nerves are grouped into soft tissue	not	/
Oral	1	Oral Cavity Squamous Cell Carcinoma	Head and Neck	Head_and_Neck_excl_Nasopharynx	/	enrolled	Head_and_Neck
Oral Mass	1	Adenoid Cystic Carcinoma	Head and Neck	Head_and_Neck_excl_Nasopharynx	/	enrolled	Head_and_Neck
Orbit	1	Embryonal Rhabdomyosarcoma	Soft Tissue	NOS	The origin of cancers at Orbit are not uniquely defined	not	/
Orbit Of Eye	1	Sebaceous Carcinoma	Skin	NOS	The origin of cancers at Orbit are not uniquely defined	not	/
Pancreaticobiliary	1	Pancreatobiliary Ampullary Carcinoma	Ampulla of Vater	Pancreas	Pancreaticobiliary is grouped into pancreas	enrolled	Pancreas
Paraspinal	1	Neuroblastoma	Peripheral Nervous System	NOS	The origin of cancers at Paraspinal are not uniquely defined	not	/
Peri-colic gutter	1	Peritoneal Mesothelioma	Peritoneum	Abdomen_NOS	Peritoneum is part of abdomen	not	/
Perihilar	1	Extrahepatic Cholangiocarcinoma	Biliary Tract	Gallbladder_and_Extrahepatic_Bile_Ducts	/	enrolled	Gallbladder
Perineal	1	Adenoid Cystic Carcinoma	Unknown	Male_Genital_Organs	The origin of cancers at Perineal are not uniquely defined	not	/
Perineal mass	1	Extraskeletal Myxoid Chondrosarcoma	Bone	Male_Genital_Organs	Cancers originate from bone located at Perineum	not	/
Perineum	1	Marginal Zone Lymphoma	Lymphoid	Female_Genital_Organs	Cancers originate from lymphoid and haematopoietic system located at Perineum	not	/
Periurethra	1	Extramammary Paget Disease	Skin	Female_Genital_Organs	Cancers originate from skin located at Perineum	not	/
Pituitary Gland	1	Pituitary Adenoma	CNS/Brain	CNS	/	not	/
Pituitary Mass	1	Chordoma	Bone	CNS	Cancers originate from bone located at Perineum	not	/
Pleural Fluid	1	Pleural Mesothelioma, Biphasic Type	Pleura	NOS	The origin of cancers at pleural fluid are not uniquely defined	not	/
Porto-cava mass	1	Diffuse Large B-Cell Lymphoma	Lymphoid	NOS	Cancers originate from lymphoid and haematopoietic system located at Porto-cava	not	/
Psoas Muscle	1	Alveolar Soft Part Sarcoma	Soft Tissue	Soft_Tissue	/	not	/
Pubic Mass	1	Synovial Sarcoma	Soft Tissue	Soft_Tissue	/	not	/
Rib	1	Myxoid Chondrosarcoma	Bone	Bone_and_Joints	/	not	/
Sacrum	1	Synovial Sarcoma	Soft Tissue	Soft_Tissue	/	not	/
Scrotum	1	Extramammary Paget Disease	Skin	Male_Genital_Organs	Cancers originate from skin located at Scrotum	not	/
Seminal Vesicle	1	Seminal Vesicle Carcinoma	Unknown	Male_Genital_Organs	The origin of cancers at seminal vesicle are not uniquely defined	not	/
Shoulder	1	Follicular Dendritic Cell Sarcoma	Myeloid	NOS	Cancers originate from lymphoid and haematopoietic system located at Shoulder	not	/
Skin (Arm)	1	Cutaneous Melanoma	Skin	Skin	/	enrolled	Skin
Skin (Cheek)	1	Skin Adnexal Carcinoma	Skin	Skin	/	enrolled	Skin
Skin (Lip)	1	Cutaneous Melanoma	Skin	Skin	/	enrolled	Skin
Skin (Neck)	1	Dermatofibrosarcoma Protuberans	Skin	Skin	/	enrolled	Skin
Skull	1	Chondrosarcoma	Bone	Bone_and_Joints	/	not	/
Soft Palate	1	Adenoid Cystic Carcinoma	Head and Neck	Head_and_Neck_excl_Nasopharynx	/	enrolled	Head_and_Neck
Spinal Canal	1	Solitary Fibrous Tumor	Unknown	Soft_Tissue	The origin of cancers at Spinal Canal are not uniquely defined	not	/
Spinal Cord	1	Ependymomal Tumor	CNS/Brain	CNS	/	not	/
Spinal cord	1	Ependymoma	CNS/Brain	CNS	/	not	/
Submandibular Glan	1	Adenoid Cystic Carcinoma	Head and Neck	Head_and_Neck_excl_Nasopharynx	/	enrolled	Head_and_Neck
Subungual Toe	1	Acral Melanoma	Skin	Skin	/	enrolled	Skin
Sweat Gland	1	Sweat Gland Adenocarcinoma	Skin	Skin	/	enrolled	Skin
Testicle	1	Teratoma with Malignant Transformation	Unknown	Testis_and_Epididymis	/	not	/
Thoracic Spine	1	Ependymoma	CNS/Brain	CNS	/	not	/
Tibia	1	Adamantinoma	Bone	Bone_and_Joints	The category Bone_and_Joints includes the bones at all sites in the body (skull, spine, ribs, etc.) and the joints between bones.	not	/
Umbilical Mass	1	Peritoneal Mesothelioma	Peritoneum	NOS	The origin of cancers at Umbilicus are not uniquely defined	not	/
Urachus	1	Urachal Adenocarcinoma	Bladder/Urinary Tract	Bladder	/	enrolled	Bladder
Vena Cava	1	Leiomyosarcoma	Soft Tissue	Soft_Tissue	/	not	/
