# Supplementary material for: Machine learning of genomic features in organotropic metastases stratifies progression risk of primary tumors
Source: Nat Commun. 2021 Nov 18;12:6692. doi: 10.1038/s41467-021-27017-w (PMC8602327; doi:10.1038/s41467-021-27017-w)
Supplement: Supplementary file 5 — Supplementary Data 2 [file 41467_2021_27017_MOESM5_ESM.xlsx]

## Sheet: Metastatic_Site
Original_Metastatic_Site	Number_of_Samples	Common_Diagnosis	Merged_by_Pathologists	Is_Enrolled	Tissue_Name_Shown_in_Figures
Liver	3513	Adenocarcinoma, NOS // Carcinoma, NOS // Colon Adenocarcinoma	Liver_and_Intrahepatic_Bile_Ducts	enrolled	Liver
Lung, NOS	2622	Adenocarcinoma, NOS // Squamous cell carcinoma, NOS // Non-small cell carcinoma	Lung	enrolled	Lung
Lymph node, NOS	1564	Adenocarcinoma, NOS // Carcinoma, NOS // Squamous cell carcinoma, NOS	Lymph_Node	enrolled	Lymph_Node
Brain, NOS	1301	Glioblastoma, NOS // Astrocytoma, NOS // Adenocarcinoma, NOS	CNS	enrolled	Brain
Breast, NOS	1167	Infiltrating duct carcinoma, NOS // Carcinoma, NOS // Lobular carcinoma, NOS	Breast	not	/
Colon, NOS	1045	Adenocarcinoma, NOS // Serous carcinoma, NOS // Neuroendocrine carcinoma, NOS	Colorectal	enrolled	Colon
Lymph Node	1021	Lung Adenocarcinoma // Prostate Adenocarcinoma // Breast Invasive Ductal Carcinoma	Lymph_Node	enrolled	Lymph_Node
Connective, Subcutaneous and other soft tissues, NOS	747	Adenocarcinoma, NOS // Carcinoma, NOS // Squamous cell carcinoma, NOS	Soft_Tissue	not	/
Lung	614	Breast Invasive Ductal Carcinoma // Colon Adenocarcinoma // Adenoid Cystic Carcinoma	Lung	enrolled	Lung
Pleura, NOS	552	Adenocarcinoma, NOS // Mesothelioma, NOS // Carcinoma, NOS	Pleura	not	/
Skin, NOS	400	Melanoma, NOS // Carcinoma, NOS // Squamous cell carcinoma, NOS	NA	not	/
Ovary	395	Serous carcinoma, NOS // Adenocarcinoma, NOS // Carcinoma, NOS	NA	not	/
Not Reported	380	Adenocarcinoma, NOS // Carcinoma, NOS // Serous carcinoma, NOS	NA	not	/
Specified parts of peritoneum	379	Adenocarcinoma, NOS // Serous carcinoma, NOS // Carcinoma, NOS	Peritoneum	not	/
Bone	366	Prostate Adenocarcinoma // Breast Invasive Ductal Carcinoma // Lung Adenocarcinoma	Bone	enrolled	Bone
Bone, NOS	338	Adenocarcinoma, NOS // Carcinoma, NOS // Squamous cell carcinoma, NOS	Bone	enrolled	Bone
Pancreas, NOS	312	Duct adenocarcinoma, NOS // Carcinoma, NOS // Neuroendocrine carcinoma, NOS	NA	not	/
Stomach, NOS	295	Adenocarcinoma, NOS // Adenocarcinoma, diffuse type // Gastrointestinal stromal tumor, NOS	NA	not	/
Kidney, NOS	285	Renal cell carcinoma, NOS // Clear cell carcinoma // Urothelial carcinoma, NOS	Kidney	not	/
Bladder, NOS	259	Urothelial carcinoma, NOS // Adenocarcinoma, NOS // Serous carcinoma, NOS	Bladder	not	/
Head, face or neck, NOS	259	Squamous cell carcinoma, NOS // Adenocarcinoma, NOS // Carcinoma, NOS	NOS	not	/
Esophagus, NOS	254	Adenocarcinoma, NOS // Squamous cell carcinoma, NOS // Carcinoma, NOS	Esophagus	not	/
Peritoneum, NOS	249	Adenocarcinoma, NOS // Carcinoma, NOS // Serous carcinoma, NOS	NA	not	/
Rectum, NOS	224	Adenocarcinoma, NOS // Squamous cell carcinoma, NOS // Neuroendocrine carcinoma, NOS	Colorectal	enrolled	Colon
Uterus, NOS	221	Adenocarcinoma, NOS // Papillary serous adenocarcinoma // Endometrioid adenocarcinoma, NOS	NA	not	/
Abdomen, NOS	202	Adenocarcinoma, NOS // Carcinoma, NOS // Serous carcinoma, NOS	Abdomen_NOS	not	/
Thorax, NOS	191	Carcinoma, NOS // Infiltrating duct carcinoma, NOS // Adenocarcinoma, NOS	Head_and_Neck_excl_Nasopharynx	not	/
Brain	187	Lung Adenocarcinoma // Breast Invasive Ductal Carcinoma // Cutaneous Melanoma	CNS	enrolled	Brain
Small intestine, NOS	187	Adenocarcinoma, NOS // Gastrointestinal stromal tumor, NOS // Serous carcinoma, NOS	NA	not	/
Pelvis, NOS	146	Adenocarcinoma, NOS // Serous carcinoma, NOS // Carcinoma, NOS	Bone	enrolled	Bone
Other ill-defined sites	145	Adenocarcinoma, NOS // Carcinoma, NOS // Squamous cell carcinoma, NOS	NA	not	/
Soft Tissue	142	Breast Invasive Ductal Carcinoma // Cutaneous Melanoma // Prostate Adenocarcinoma	NA	not	/
Adrenal gland, NOS	138	Adenocarcinoma, NOS // Adrenal cortical carcinoma // Carcinoma, NOS	Adrenal	enrolled	Adrenal
Pleura	135	Lung Adenocarcinoma // Breast Invasive Ductal Carcinoma // Lung Squamous Cell Carcinoma	Pleura	not	/
Peritoneum	124	Colon Adenocarcinoma // Mucinous Adenocarcinoma of the Appendix // Stomach Adenocarcinoma	Peritoneum	not	/
Chest Wall	117	Breast Invasive Ductal Carcinoma // Lung Adenocarcinoma // Breast Invasive Lobular Carcinoma	Chest_Wall_NOS	not	/
Mediastinum, NOS	117	Carcinoma, NOS // Adenocarcinoma, NOS // Thymoma, NOS	NA	not	/
Prostate gland	117	Acinar adenocarcinoma // Urothelial carcinoma, NOS // Carcinoma, undifferentiated, NOS	NA	not	/
Gallbladder	93	Adenocarcinoma, NOS // Cholangiocarcinoma // Serous carcinoma, NOS	Gallbladder_and_Extrahepatic_Bile_Ducts	not	/
Parotid gland	92	Carcinoma, NOS // Adenoid cystic carcinoma // Acinar cell tumor	Head_and_Neck_excl_Nasopharynx	not	/
Pelvis	92	Prostate Adenocarcinoma // Uterine Endometrioid Carcinoma // High-Grade Serous Ovarian Cancer	Bone	enrolled	Bone
Vertebral column	91	Adenocarcinoma, NOS // Carcinoma, NOS // Non-small cell carcinoma	Bone	enrolled	Bone
Tongue, NOS	83	Squamous cell carcinoma, NOS // Adenoid cystic carcinoma // Adenocarcinoma, NOS	Head_and_Neck_excl_Nasopharynx	not	/
Thyroid gland	81	Papillary carcinoma, NOS // Carcinoma, anaplastic, NOS // Carcinoma, NOS	Thyroid_Gland	not	/
Cardia, NOS	78	Adenocarcinoma, NOS // Carcinoma, NOS // Neuroendocrine carcinoma, NOS	NA	not	/
Vagina, NOS	78	Adenocarcinoma, NOS // Squamous cell carcinoma, NOS // Carcinoma, NOS	Female_Genital_Organs	not	/
Omentum	77	High-Grade Serous Ovarian Cancer // Colon Adenocarcinoma // Uterine Carcinosarcoma/Uterine Malignant Mixed Mullerian Tumor	Mesentery_and_Omentum	not	/
Abdomen	66	Cancer of Unknown Primary // Uterine Leiomyosarcoma // Colon Adenocarcinoma	Abdomen_NOS	not	/
Skin	65	Breast Invasive Ductal Carcinoma // Breast Invasive Lobular Carcinoma // Breast Invasive Cancer, NOS	Skin	not	/
Lymph Node, Regional	62	Cutaneous Melanoma // Acral Melanoma // Head and Neck Mucosal Melanoma	Lymph_Node	enrolled	Lymph_Node
Cervix uteri	61	Adenocarcinoma, NOS // Squamous cell carcinoma, NOS // Neuroendocrine carcinoma, NOS	Cervix	not	/
Retroperitoneum	59	Well-Differentiated Liposarcoma // Mixed Germ Cell Tumor // Prostate Adenocarcinoma	Abdomen_NOS	not	/
Fallopian tube	58	Serous carcinoma, NOS // Adenocarcinoma, NOS // Carcinoma, NOS	Ovary_and_Fallopian_Tube	enrolled	Ovary
Nasal cavity	58	Carcinoma, undifferentiated, NOS // Squamous cell carcinoma, NOS // Melanoma, NOS	Head_and_Neck_excl_Nasopharynx	not	/
Adrenal Gland	51	Lung Adenocarcinoma // Renal Clear Cell Carcinoma // Prostate Adenocarcinoma	Adrenal	enrolled	Adrenal
Duodenum	48	Adenocarcinoma, NOS // Duct adenocarcinoma, NOS // Neuroendocrine carcinoma, NOS	NA	not	/
Heart	43	Adenocarcinoma, NOS // Carcinoma, NOS // Non-small cell carcinoma	Heart	not	/
Major salivary gland, NOS	42	Adenoid cystic carcinoma // Adenocarcinoma, NOS // Carcinoma, NOS	Head_and_Neck_excl_Nasopharynx	not	/
Pleural Fluid	41	Lung Adenocarcinoma // Breast Invasive Ductal Carcinoma // Invasive Breast Carcinoma	Pleural_Fluid	not	/
Trachea	39	Squamous cell carcinoma, NOS // Non-small cell carcinoma // Adenoid cystic carcinoma	Lung	enrolled	Lung
Appendix	36	Adenocarcinoma, NOS // Neuroendocrine carcinoma, NOS // Pancreatic Adenocarcinoma	Colorectal	enrolled	Colon
Anal canal	33	Squamous cell carcinoma, NOS // Adenocarcinoma, NOS // Melanoma, NOS	Anus_and_Perianal	not	/
Mediastinum	33	Small Cell Lung Cancer // Cancer of Unknown Primary // Lung Adenocarcinoma	NA	not	/
Neck	33	Cancer of Unknown Primary // Papillary Thyroid Cancer // Mixed Germ Cell Tumor	NOS	not	/
Spleen	33	Serous carcinoma, NOS // Carcinoma, NOS // Adenocarcinoma, NOS	Spleen	not	/
Endometrium	31	Endometrioid adenocarcinoma, NOS // Adenocarcinoma, NOS // Carcinosarcoma, NOS	Uterus	not	/
Bladder	29	Prostate Adenocarcinoma // Breast Invasive Lobular Carcinoma // High-Grade Serous Ovarian Cancer	Bladder	not	/
Colon	25	High-Grade Serous Ovarian Cancer // Goblet Cell Carcinoid of the Appendix // Uterine Endometrioid Carcinoma	Colorectal	enrolled	Colon
Mouth, NOS	25	Squamous cell carcinoma, NOS // Adenoid cystic carcinoma // Melanoma, NOS	Head_and_Neck_excl_Nasopharynx	not	/
Connective, Subcutaneous and other soft tissues of thorax	24	Adenocarcinoma, NOS // Serous carcinoma, NOS // Carcinoma, NOS	Soft_Tissue	not	/
Eye, NOS	24	Melanoma, NOS // Squamous cell carcinoma, NOS // Adenoid cystic carcinoma	Eye	not	/
Ureter	24	Urothelial carcinoma, NOS // Adenocarcinoma, NOS // Squamous cell carcinoma, NOS	NA	not	/
In-transit	23	Cutaneous Melanoma // Acral Melanoma	Skin	not	/
Diaphragm	21	High-Grade Serous Ovarian Cancer // Mucinous Ovarian Cancer // Pancreatic Adenocarcinoma	NOS	not	/
Extrahepatic bile duct	21	Adenocarcinoma, NOS // Cholangiocarcinoma // Duct adenocarcinoma, NOS	Gallbladder_and_Extrahepatic_Bile_Ducts	not	/
Tonsil, NOS	21	Squamous cell carcinoma, NOS // Adenocarcinoma, NOS // Clear cell carcinoma	Head_and_Neck_excl_Nasopharynx	not	/
Small Bowel	20	Gastrointestinal Stromal Tumor // Cutaneous Melanoma // Dedifferentiated Liposarcoma	NA	not	/
Urethra	20	Urothelial carcinoma, NOS // Squamous cell carcinoma, NOS // Prostate Adenocarcinoma	NA	not	/
Kidney	19	Prostate Adenocarcinoma // Solitary Fibrous Tumor/Hemangiopericytoma // Uterine Serous Carcinoma/Uterine Papillary Serous Carcinoma	Kidney	not	/
Epidural	18	Lung Adenocarcinoma // Breast Invasive Ductal Carcinoma // Lung Squamous Cell Carcinoma	CNS	enrolled	Brain
Stomach	16	Breast Invasive Lobular Carcinoma // Cutaneous Melanoma // Gastrointestinal Stromal Tumor	NA	not	/
Subcutaneous Tissue	16	Cutaneous Melanoma // Melanoma of Unknown Primary // Lung Adenocarcinoma	Skin	not	/
Lymph Node, Non-Regional	15	Melanoma of Unknown Primary // Cutaneous Melanoma	Lymph_Node	enrolled	Lymph_Node
Pancreas	15	Lung Adenocarcinoma // Gastrointestinal Stromal Tumor // Renal Clear Cell Carcinoma	Pancreas	not	/
Vulva, NOS	15	Squamous cell carcinoma, NOS // Not Reported // Melanoma, NOS	Female_Genital_Organs	not	/
Breast	14	Cancer of Unknown Primary // Breast Invasive Ductal Carcinoma // Lung Adenocarcinoma	Breast	not	/
Larynx, NOS	14	Squamous cell carcinoma, NOS // Adenocarcinoma, NOS // Neuroendocrine carcinoma, NOS	Head_and_Neck_excl_Nasopharynx	not	/
Muscle	14	Renal Clear Cell Carcinoma // Cancer of Unknown Primary // Lung Adenocarcinoma	NA	not	/
Vagina	14	Uterine Endometrioid Carcinoma // Uterine Carcinosarcoma/Uterine Malignant Mixed Mullerian Tumor // High-Grade Serous Ovarian Cancer	Female_Genital_Organs	not	/
Bowel	13	Breast Invasive Lobular Carcinoma // High-Grade Serous Ovarian Cancer // Mucinous Ovarian Cancer	NOS	not	/
Thymus	13	Carcinoma, NOS // Glioblastoma, NOS // Thymoma, NOS	NA	not	/
Spine	12	Lung Adenocarcinoma // Prostate Adenocarcinoma // Cancer of Unknown Primary	Bone	enrolled	Bone
Testis, NOS	12	Germ Cell Tumor, NOS // Not Reported // Mesothelioma, NOS	Testis_and_Epididymis	not	/
Abdom. Mass	11	Colon Adenocarcinoma // Desmoplastic Small-Round-Cell Tumor // Gastrointestinal Stromal Tumor	Abdomen_NOS	not	/
Adrenal	11	Lung Adenocarcinoma // Prostate Adenocarcinoma // Colon Adenocarcinoma	Adrenal	enrolled	Adrenal
Axilla	11	Breast Invasive Ductal Carcinoma // Breast Angiosarcoma // Cutaneous Melanoma	NOS	not	/
Bone marrow	11	Carcinoma, NOS // Lobular carcinoma, NOS // Non-small cell carcinoma	Bone	enrolled	Bone
Sigmoid Colon	11	Colon Adenocarcinoma // High-Grade Serous Ovarian Cancer // Cancer of Unknown Primary	Colorectal	enrolled	Colon
Pelvic Mass	10	Uterine Leiomyosarcoma // Uterine Epithelioid Leiomyosarcoma // High-Grade Serous Ovarian Cancer	Pelvis_NOS	not	/
Pelvic bones, sacrum, coccyx and associated joints	10	Adenocarcinoma, NOS // Carcinoma, NOS // Melanoma, NOS	Bone	enrolled	Bone
Penis, NOS	10	Squamous cell carcinoma, NOS // Urothelial carcinoma, NOS // Acinar adenocarcinoma	Male_Genital_Organs	not	/
Scalp	9	Breast Invasive Ductal Carcinoma // Cancer of Unknown Primary // Cutaneous Squamous Cell Carcinoma	Skin	not	/
Subq Nodule	9	Cutaneous Melanoma // Prostate Neuroendocrine Carcinoma // Adenoid Cystic Carcinoma	Skin	not	/
Mesentery	8	Gastrointestinal Stromal Tumor // Cancer of Unknown Primary // Small Bowel Well-Differentiated Neuroendocrine Tumor	Mesentery_and_Omentum	not	/
Pericardium	8	Lung Adenocarcinoma // Breast Invasive Lobular Carcinoma // Breast Invasive Ductal Carcinoma	Heart	not	/
Rectum	8	High-Grade Serous Ovarian Cancer // Uterine Endometrioid Carcinoma // Lung Adenocarcinoma	Colorectal	enrolled	Colon
Rib	8	Lung Adenocarcinoma // Uterine Endometrioid Carcinoma // Papillary Thyroid Cancer	Bone	enrolled	Bone
Thigh	8	Hurthle Cell Thyroid Cancer // Lung Adenosquamous Carcinoma // Adenocarcinoma, NOS	NOS	not	/
Uterus	8	Cancer of Unknown Primary // Breast Invasive Lobular Carcinoma // Lung Adenocarcinoma	Uterus	not	/
Abdominal Wall	7	Small Bowel Cancer // Colon Adenocarcinoma // Cervical Clear Cell Carcinoma	Abdomen_NOS	not	/
Ampulla of Vater	6	Adenocarcinoma, NOS // Neuroendocrine carcinoma, NOS // Duct adenocarcinoma, NOS	Small_Intestine_and_Ampulla	not	/
Ipsilateral Breast	6	Breast Invasive Ductal Carcinoma // Breast Invasive Lobular Carcinoma	Breast	not	/
Prostate	6	Bladder Urothelial Carcinoma // Prostate Adenocarcinoma // Embryonal Rhabdomyosarcoma	Prostate	not	/
Skull	6	Prostate Adenocarcinoma // Salivary Carcinoma, Other // Ewing Sarcoma	Bone	enrolled	Bone
Testis	6	Prostate Adenocarcinoma // Leiomyosarcoma // Cancer of Unknown Primary	NA	not	/
Cervix	5	High-Grade Serous Ovarian Cancer // Breast Invasive Ductal Carcinoma // Lung Squamous Cell Carcinoma	Cervix	not	/
Peritoneal Fluid	5	Colon Adenocarcinoma // Breast Invasive Lobular Carcinoma // Breast Invasive Ductal Carcinoma	Heart	not	/
Thyroid	5	Anaplastic Thyroid Cancer // Esophageal Squamous Cell Carcinoma // Poorly Differentiated Thyroid Cancer	Thyroid_Gland	not	/
Abdom. Wall	4	Small Cell Bladder Cancer // Cutaneous Melanoma // Mullerian Adenocarcinoma	Abdomen_NOS	not	/
Ascites	4	Gastric Type Mucinous Carcinoma // Uterine Carcinosarcoma/Uterine Malignant Mixed Mullerian Tumor // Uterine Serous Carcinoma/Uterine Papillary Serous Carcinoma	Abdomen_NOS	not	/
Back	4	Lung Adenocarcinoma // Breast Invasive Ductal Carcinoma // Cutaneous Melanoma	Back_NOS	not	/
Epidural Mass	4	Breast Invasive Ductal Carcinoma // Breast Invasive Lobular Carcinoma // Breast Invasive Carcinoma, NOS	CNS	enrolled	Brain
Esophagus	4	Papillary Thyroid Cancer // Lung Adenocarcinoma // Esophageal Adenocarcinoma	Esophagus	not	/
Forehead	4	Chondrosarcoma // Lung Adenocarcinoma // Cutaneous Squamous Cell Carcinoma	Head_and_Neck_excl_Nasopharynx	not	/
Orbit	4	Cutaneous Squamous Cell Carcinoma // Salivary Duct Carcinoma // Adenoid Cystic Carcinoma	Eye	not	/
Paracolic Gutter	4	High-Grade Serous Ovarian Cancer // Colon Adenocarcinoma	Abdomen_NOS	not	/
Parotid	4	Sarcoma, NOS // Cutaneous Melanoma // Head and Neck Squamous Cell Carcinoma	Head_and_Neck_excl_Nasopharynx	not	/
Abdominal wall	3	Cancer of Unknown Primary // Renal Clear Cell Carcinoma // Pancreatic Adenocarcinoma	Abdomen_NOS	not	/
Cul-de-sac	3	High-Grade Serous Ovarian Cancer	NOS	not	/
External ear	3	Squamous cell carcinoma, NOS // Melanoma, NOS // Glioma, malignant	Head_and_Neck_excl_Nasopharynx	not	/
Groin	3	Lung Adenocarcinoma // Cutaneous Squamous Cell Carcinoma // Dedifferentiated Liposarcoma	NA	not	/
Larynx	3	Ossifying Fibromyxoid Tumor // Hurthle Cell Thyroid Cancer // Cancer of Unknown Primary	Head_and_Neck_excl_Nasopharynx	not	/
Lower Extremity	3	Undifferentiated Pleomorphic Sarcoma/Malignant Fibrous Histiocytoma/High-Grade Spindle Cell Sarcoma // Myxoid/Round-Cell Liposarcoma	NA	not	/
Neck Mass	3	Oropharynx Squamous Cell Carcinoma // Oral Cavity Squamous Cell Carcinoma // Prostate Adenocarcinoma	NOS	not	/
Nervous system, NOS	3	Glioblastoma, NOS // Adenocarcinoma, NOS	CNS	enrolled	Brain
Paraspinal Mass	3	Colon Adenocarcinoma // Leiomyosarcoma // Gastrointestinal Stromal Tumor	NOS	not	/
Rectosigmoid Colon	3	Uterine Endometrioid Carcinoma // Uterine Leiomyosarcoma // High-Grade Serous Ovarian Cancer	Colorectal	enrolled	Colon
Sacral Mass	3	Prostate Adenocarcinoma	Bone	enrolled	Bone
Skin Punch	3	Breast Invasive Ductal Carcinoma	Skin	not	/
Thigh Mass	3	Undifferentiated Pleomorphic Sarcoma/Malignant F // Penile Squamous Cell Carcinoma // Undifferentiated High-Grade Sarcoma	NOS	not	/
Upper Extremity	3	Angiosarcoma // Dedifferentiated Liposarcoma // Undifferentiated Pleomorphic Sarcoma/Malignant Fibrous Histiocytoma/High-Grade Spindle Cell Sarcoma	NA	not	/
Upper Tract	3	Uterine Leiomyosarcoma // Breast Invasive Lobular Carcinoma // Uterine Endometrioid Carcinoma	Ureter_and_Renal_Pelvis	not	/
Arm	2	Pancreatic Adenocarcinoma // Undifferentiated Pleomorphic Sarcoma	NOS	not	/
Bile Duct	2	Solitary Fibrous Tumor/Hemangiopericytoma // Pancreatic Adenocarcinoma	Gallbladder_and_Extrahepatic_Bile_Ducts	not	/
Blood	2	Carcinoma, NOS // Non-small cell carcinoma	NOS	not	/
Blood Vessel	2	Leiomyosarcoma // Chondrosarcoma	Soft_Tissue	not	/
Bone Marrow	2	Neuroblastoma // Breast Invasive Ductal Carcinoma	Bone	enrolled	Bone
Cecum	2	High-Grade Serous Ovarian Cancer	Colorectal	enrolled	Colon
Eyelid	2	Sinonasal Squamous Cell Carcinoma // Cancer of Unknown Primary	Eye	not	/
Falciform Ligament	2	Stomach Adenocarcinoma	Liver_and_Intrahepatic_Bile_Ducts	enrolled	Liver
Fallopian Tube	2	Breast Invasive Lobular Carcinoma // High-Grade Serous Ovarian Cancer	Ovary_and_Fallopian_Tube	enrolled	Ovary
Gluteal Mass	2	Leiomyosarcoma // Myoepithelial Carcinoma	Soft_Tissue	not	/
Gluteus Muscle	2	Ewing Sarcoma // Extraskeletal Myxoid Chondrosarcoma	Soft_Tissue	not	/
Ileum	2	Mucinous Adenocarcinoma of the Appendix	Small_Intestine_and_Ampulla	not	/
Lacrimal Gland	2	Cancer of Unknown Primary // Solitary Fibrous Tumor	Eye	not	/
Paraspinal	2	Mixed Germ Cell Tumor // Lung Adenocarcinoma	NOS	not	/
Paratracheal	2	Anaplastic Thyroid Cancer // Lung Adenocarcinoma	Lung	enrolled	Lung
Pelvic Nodule	2	Prostate Adenocarcinoma // Gastrointestinal Stromal Tumor	Pelvis_NOS	not	/
Periaortic Mass	2	Oropharynx Squamous Cell Carcinoma // Solid Pseudopapillary Neoplasm of the Pancreas	Heart	not	/
Peritoneal Nodule	2	Sarcomatoid Carcinoma // Prostate Adenocarcinoma	Peritoneum	not	/
Pituitary gland	2	Adenocarcinoma, NOS // Neuroendocrine carcinoma, NOS	CNS	enrolled	Brain
Pleural Mass	2	Synovial Sarcoma // Osteosarcoma	Pleura	not	/
Psoas Muscle	2	Dedifferentiated Liposarcoma // Breast Invasive Ductal Carcinoma	NA	not	/
Shoulder	2	Dedifferentiated Liposarcoma // Esophageal Adenocarcinoma	NOS	not	/
Sternal Mass	2	Breast Invasive Ductal Carcinoma	Chest_Wall_NOS	not	/
Unknown primary site	2	Hepatocellular carcinoma, NOS // Serous carcinoma, NOS	NA	not	/
liver	2	Bladder Urothelial Carcinoma // Acinar Cell Carcinoma of the Pancreas	Liver_and_Intrahepatic_Bile_Ducts	enrolled	Liver
Abdom. Nodule	1	Fibrolamellar Carcinoma	Abdomen_NOS	not	/
Acetabulum	1	Undifferentiated Pleomorphic Sarcoma/Malignant F	Bone	enrolled	Bone
Ascending Colon	1	Colon Adenocarcinoma	Colorectal	enrolled	Colon
Ascites Fluid	1	Breast Invasive Lobular Carcinoma	Abdomen_NOS	not	/
Axillary Mass	1	Breast Invasive Ductal Carcinoma	NOS	not	/
Bladder Neck	1	Prostate Adenocarcinoma	Bladder	not	/
Buttock	1	Penile Squamous Cell Carcinoma	NOS	not	/
Cheek	1	Head_and_Neck Mucosal Melanoma	Skin	not	/
Chest Wall Nodule	1	Angiosarcoma	Chest_Wall_NOS	not	/
Chest wall	1	B-Cell Lymphoma	Chest_Wall_NOS	not	/
Colonic serosa	1	High-Grade Serous Ovarian Cancer	Colorectal	enrolled	Colon
Contralateral Breast	1	Breast Invasive Lobular Carcinoma	Breast	not	/
Dura	1	Prostate Adenocarcinoma	CNS	enrolled	Brain
Eye	1	Melanotic Schwannoma	Eye	not	/
Flank	1	Prostate Small Cell Carcinoma	NOS	not	/
Foot	1	Acral Melanoma	NOS	not	/
Forearm Mass	1	Undifferentiated Pleomorphic Sarcoma	NOS	not	/
Hilum	1	Lung Adenocarcinoma	Lung	enrolled	Lung
Hip	1	Leiomyosarcoma	NOS	not	/
Hip Lesion	1	Breast Invasive Ductal Carcinoma	Bone	enrolled	Bone
Iliac	1	Lung Adenocarcinoma	Small_Intestine_and_Ampulla	not	/
Infraclavicular Mass	1	Lung Adenocarcinoma	NOS	not	/
Infrahilar mass	1	Lung Adenocarcinoma	Lung	enrolled	Lung
Intercostal space	1	Neuroblastoma	Soft_Tissue	not	/
Jejunum	1	Well-Differentiated Liposarcoma	NA	not	/
Left Scapula	1	Cancer of Unknown Primary	Bone	enrolled	Bone
Left floor of oral cavity	1	Bladder Urothelial Carcinoma	Head_and_Neck_excl_Nasopharynx	not	/
Lung Nodule	1	Clear Cell Carcinoma of the Lung	Lung	enrolled	Lung
Mandible	1	Sarcomatoid Carcinoma	Head_and_Neck_excl_Nasopharynx	not	/
Manubrium	1	Esophageal Adenocarcinoma	Head_and_Neck_excl_Nasopharynx	not	/
Maxillary Sinus	1	Alveolar Rhabdomyosarcoma	Head_and_Neck_excl_Nasopharynx	not	/
Medial Canthal	1	Cutaneous Squamous Cell Carcinoma	Eye	not	/
Mediastinal Mass	1	Breast Invasive Ductal Carcinoma	NOS	not	/
Mesenteric Mass	1	Myxoid/Round-Cell Liposarcoma	Mesentery_and_Omentum	not	/
Mons Pubis	1	Basal Cell Carcinoma	Male_Genital_Organs	not	/
Omental Mass	1	Squamous Cell Carcinoma, NOS	Mesentery_and_Omentum	not	/
Orbital Floor	1	Cutaneous Squamous Cell Carcinoma	Eye	not	/
Pancreatic Head	1	Renal Clear Cell Carcinoma	Pancreas	not	/
Para caval mass	1	Mixed Germ Cell Tumor	Abdomen_NOS	not	/
Para-aortic Mass	1	Dedifferentiated Liposarcoma	NA	not	/
Para-aortic mass	1	Uterine Epithelioid Leiomyosarcoma	NOS	not	/
Para-tracheal	1	Neuroblastoma	Lung	enrolled	Lung
Paracaval	1	Undifferentiated Pleomorphic Sarcoma/Malignant Fibrous Histiocytoma/High-Grade Spindle Cell Sarcoma	Abdomen_NOS	not	/
Parasternal Mass	1	Breast Invasive Ductal Carcinoma	NOS	not	/
Paratracheal mass	1	Large Cell Neuroendocrine Carcinoma	Lung	enrolled	Lung
Pelvic wall	1	High-Grade Serous Ovarian Cancer	Pelvis_NOS	not	/
Perigastric nodules	1	High-Grade Serous Ovarian Cancer	Stomach	not	/
Perirectal Mass	1	Prostate Neuroendocrine Carcinoma	Colorectal	enrolled	Colon
Peritoneal Implant	1	Colon Adenocarcinoma	Peritoneum	not	/
Peritonuem	1	Colorectal Adenocarcinoma	Peritoneum	not	/
Periumbilical mass	1	Small Bowel Cancer	Abdomen_NOS	not	/
Pterygoid Palatine Tissue	1	Breast Invasive Ductal Carcinoma	Soft_Tissue	not	/
Pubic bone	1	Bladder Urothelial Carcinoma	Bone	enrolled	Bone
RUQ	1	Lung Adenocarcinoma	Abdomen_NOS	not	/
Rectus Muscle	1	Bladder Urothelial Carcinoma	Anus_and_Perianal	not	/
Sacrum	1	Neuroblastoma	Bone	enrolled	Bone
Scapula	1	Lung Adenocarcinoma	Bone	enrolled	Bone
Scapular Mass	1	Granular Cell Tumor	Bone	enrolled	Bone
Shoulder Mass	1	Myxoid Chondrosarcoma	NOS	not	/
Sinonasal	1	Yolk Sac Tumor	Head_and_Neck_excl_Nasopharynx	not	/
Small Intestine	1	Adrenocortical Carcinoma	Small_Intestine_and_Ampulla	not	/
Small bowel	1	Cutaneous Melanoma	Small_Intestine_and_Ampulla	not	/
Soft tissue back	1	Lung Adenocarcinoma	Soft_Tissue	not	/
Sphenoid Sinus	1	Sinonasal Squamous Cell Carcinoma	Head_and_Neck_excl_Nasopharynx	not	/
Spinal Cord	1	Lung Adenocarcinoma	CNS	enrolled	Brain
Spinal Mass	1	Solitary Fibrous Tumor	Bone	enrolled	Bone
Subcut. Abdomen	1	Intrahepatic Cholangiocarcinoma	Skin	not	/
Subcut. Periumbilical	1	Urachal Adenocarcinoma	Skin	not	/
Submandible	1	Adenoid Cystic Carcinoma	Head_and_Neck_excl_Nasopharynx	not	/
Subq	1	Cutaneous Squamous Cell Carcinoma	Skin	not	/
Subq Abdom. Mass	1	Embryonal Rhabdomyosarcoma	Skin	not	/
Subq Chest Wall	1	Breast Invasive Ductal Carcinoma	Chest_Wall_NOS	not	/
Subq Nodule (Arm)	1	Cutaneous Melanoma	Skin	not	/
Supraclavicular Mass	1	Basal Cell Carcinoma	NOS	not	/
Thoracic Epidural	1	Prostate Adenocarcinoma	NOS	not	/
Thoracic Fluid	1	Serous Ovarian Cancer	NOS	not	/
Tongue	1	Oral Cavity Squamous Cell Carcinoma	Head_and_Neck_excl_Nasopharynx	not	/
Transverse Colon	1	Dedifferentiated Liposarcoma	Colorectal	enrolled	Colon
Umbilical Area	1	Low-Grade Serous Ovarian Cancer	Abdomen_NOS	not	/
Umbilical Cord	1	Cancer of Unknown Primary	NOS	not	/
Unknown	1	Cancer of Unknown Primary	NA	not	/
Vas deferens	1	Mixed Germ Cell Tumor	Testis_and_Epididymis	not	/
Vena cava	1	Renal Mucinous Tubular Spindle Cell Carcinoma	Soft_Tissue	not	/
Vertebra	1	Renal Clear Cell Carcinoma	Bone	enrolled	Bone
pericardial Fluid	1	Lung Adenocarcinoma	Abdomen_NOS	not	/
