# Supplementary material for: Machine learning of genomic features in organotropic metastases stratifies progression risk of primary tumors
Source: Nat Commun. 2021 Nov 18;12:6692. doi: 10.1038/s41467-021-27017-w (PMC8602327; doi:10.1038/s41467-021-27017-w)
Supplement: Supplementary file 6 — Supplementary Data 4 [file 41467_2021_27017_MOESM6_ESM.xlsx]

## Sheet: TableS4_ginfo
Feature_Label	Gene_Name	Chromosome_Arm	Total_Exon_Size	Involved_Pathway
mut_ABL1	ABL1	chr9q	3374	Pathway_RAS
mut_AKT1	AKT1	chr14q	2043.5	Pathway_PI3K
mut_AKT2	AKT2	chr19q	1108.71	Pathway_PI3K
mut_AKT3	AKT3	chr1q	1543	Pathway_PI3K
mut_ALK	ALK	chr2p	2177.5	Pathway_RAS
mut_ALOX12B	ALOX12B	chr17p	1170.25	NA
mut_AMER1	AMER1	chrXq	4848.67	Pathway_WNT
mut_APC	APC	chr5q	4177.23	Pathway_WNT
mut_AR	AR	chrXq	4025.67	NA
mut_ARAF	ARAF	chrXp	1094.5	Pathway_RAS
mut_ARID1A	ARID1A	chr1p	3758.56	NA
mut_ARID2	ARID2	chr12q	4238.44	NA
mut_ASXL1	ASXL1	chr20q	2141.67	NA
mut_ATM	ATM	chr11q	2341.16	Pathway_p53
mut_ATR	ATR	chr3q	2306.33	NA
mut_ATRX	ATRX	chrXq	4490	NA
mut_AURKA	AURKA	chr20q	1693.29	NA
mut_AURKB	AURKB	chr17p	818.867	NA
mut_AXL	AXL	chr19q	2550.2	NA
mut_BAP1	BAP1	chr3p	1510.6	NA
mut_BARD1	BARD1	chr2q	1549	NA
mut_BCL2	BCL2	chr18q	2671.8	NA
mut_BCL6	BCL6	chr3q	1626.4	NA
mut_BCOR	BCOR	chrXp	3787.36	NA
mut_BLM	BLM	chr15q	2048.4	NA
mut_BRAF	BRAF	chr7q	2982.2	Pathway_RAS
mut_BRCA1	BRCA1	chr17q	2711.97	NA
mut_BRCA2	BRCA2	chr13q	4297.5	NA
mut_BRIP1	BRIP1	chr17q	2073	NA
mut_BTK	BTK	chrXq	970	NA
mut_CARD11	CARD11	chr7p	1651.5	NA
mut_CASP8	CASP8	chr2q	1490.67	NA
mut_CBFB	CBFB	chr16q	1177.67	NA
mut_CBL	CBL	chr11q	11465	Pathway_RAS
mut_CCND1	CCND1	chr11q	1209	Pathway_Cell_Cycle
mut_CCND2	CCND2	chr12p	1975.75	Pathway_Cell_Cycle
mut_CCND3	CCND3	chr6p	1051.33	Pathway_Cell_Cycle
mut_CCNE1	CCNE1	chr19q	1306.43	Pathway_Cell_Cycle
mut_CD79A	CD79A	chr19q	875.333	NA
mut_CD79B	CD79B	chr17q	842.667	NA
mut_CDC73	CDC73	chr1q	2165.67	NA
mut_CDH1	CDH1	chr16q	1898.73	NA
mut_CDK12	CDK12	chr17q	2542.5	NA
mut_CDK4	CDK4	chr12q	829.625	Pathway_Cell_Cycle
mut_CDK6	CDK6	chr7q	2960	Pathway_Cell_Cycle
mut_CDK8	CDK8	chr13q	1592.33	NA
mut_CDKN1B	CDKN1B	chr12p	1146	Pathway_Cell_Cycle
mut_CDKN2A	CDKN2A	chr9p	778.941	Pathway_Cell_Cycle
mut_CDKN2B	CDKN2B	chr9p	1519	Pathway_Cell_Cycle
mut_CDKN2C	CDKN2C	chr1p	2070	Pathway_Cell_Cycle
mut_CEBPA	CEBPA	chr19q	2631	NA
mut_CHEK1	CHEK1	chr11q	1305.16	NA
mut_CHEK2	CHEK2	chr22q	1302.11	Pathway_p53
mut_CIC	CIC	chr19q	2697	NA
mut_CREBBP	CREBBP	chr16p	2328.92	Pathway_Notch
mut_CRKL	CRKL	chr22q	3681	NA
mut_CRLF2	CRLF2	chrXp	819.5	NA
mut_CSF1R	CSF1R	chr5q	1506	NA
mut_CTCF	CTCF	chr16q	2848	NA
mut_CTNNB1	CTNNB1	chr3p	1549.53	Pathway_WNT
mut_DAXX	DAXX	chr6p	1108.25	NA
mut_DDR2	DDR2	chr1q	2646.83	NA
mut_DIS3	DIS3	chr13q	3397.5	NA
mut_DNMT3A	DNMT3A	chr2p	1782.33	NA
mut_DOT1L	DOT1L	chr19p	1659.91	NA
mut_EGFR	EGFR	chr7p	2652.18	Pathway_RAS
mut_EP300	EP300	chr22q	9585	Pathway_Notch
mut_EPHA3	EPHA3	chr3p	3813.33	NA
mut_EPHA5	EPHA5	chr4q	5132.75	NA
mut_EPHB1	EPHB1	chr3q	1153.92	NA
mut_ERBB2	ERBB2	chr17q	2283.08	Pathway_RAS
mut_ERBB3	ERBB3	chr12q	1690.5	Pathway_RAS
mut_ERBB4	ERBB4	chr2q	3876.78	Pathway_RAS
mut_ERG	ERG	chr21q	3065.31	NA
mut_ESR1	ESR1	chr6q	2949.69	NA
mut_EZH2	EZH2	chr7q	2220.92	NA
mut_FAM46C	FAM46C	chr1p	5751	NA
mut_FANCA	FANCA	chr16q	1087.38	NA
mut_FANCC	FANCC	chr9q	1550.5	NA
mut_FBXW7	FBXW7	chr4q	2095.23	Pathway_Notch
mut_FGF19	FGF19	chr11q	2447	NA
mut_FGF3	FGF3	chr11q	892	NA
mut_FGF4	FGF4	chr11q	888.5	NA
mut_FGFR1	FGFR1	chr8p	1941.38	Pathway_RAS
mut_FGFR2	FGFR2	chr10q	2501.14	Pathway_RAS
mut_FGFR3	FGFR3	chr4p	2923.89	Pathway_RAS
mut_FGFR4	FGFR4	chr5q	1316	Pathway_RAS
mut_FIP1L1	FIP1L1	chr4q	1553	NA
mut_FLT1	FLT1	chr13q	3033	NA
mut_FLT3	FLT3	chr13q	2995.2	Pathway_RAS
mut_FLT4	FLT4	chr5q	2393.64	NA
mut_FOXL2	FOXL2	chr3q	2917	NA
mut_GATA1	GATA1	chrXp	1317.5	NA
mut_GATA2	GATA2	chr3q	1768.33	NA
mut_GATA3	GATA3	chr10p	1767.25	NA
mut_GNA11	GNA11	chr19p	1333.29	NA
mut_GNAQ	GNAQ	chr9q	2787.67	NA
mut_GNAS	GNAS	chr20q	1241.47	NA
mut_GRIN2A	GRIN2A	chr16p	2993.92	NA
mut_GSK3B	GSK3B	chr3q	2575.75	Pathway_WNT
mut_HGF	HGF	chr7q	1664.6	NA
mut_HLA_A	HLA-A	chr6p	1605.25	NA
mut_HRAS	HRAS	chr11p	840.909	Pathway_RAS
mut_IDH1	IDH1	chr2q	1393.56	NA
mut_IDH2	IDH2	chr15q	1664.6	NA
mut_IGF1	IGF1	chr12q	2572.29	NA
mut_IGF1R	IGF1R	chr15q	1975.53	Pathway_RAS
mut_IGF2	IGF2	chr11p	3121.75	NA
mut_IKBKE	IKBKE	chr1q	1688	NA
mut_IKZF1	IKZF1	chr7p	3027.44	NA
mut_IL7R	IL7R	chr5p	1178.18	NA
mut_INHBA	INHBA	chr7p	3366.33	NA
mut_INSRR	INSRR	chr1q	5101	NA
mut_IRF4	IRF4	chr6p	1702.8	NA
mut_IRS2	IRS2	chr13q	6999	NA
mut_JAK1	JAK1	chr1p	1339.83	NA
mut_JAK2	JAK2	chr9p	2660.2	Pathway_RAS
mut_JAK3	JAK3	chr19p	2805.86	NA
mut_JUN	JUN	chr1p	3321	NA
mut_KDM5A	KDM5A	chr12p	1916.92	Pathway_Notch
mut_KDM5C	KDM5C	chrXp	2371.73	NA
mut_KDM6A	KDM6A	chrXp	2520.83	NA
mut_KDR	KDR	chr4q	2851.67	NA
mut_KEAP1	KEAP1	chr19p	1195.8	Pathway_Nrf2
mut_KIT	KIT	chr4q	2485	Pathway_RAS
mut_KMT2A	KMT2A	chr11q	4068.27	NA
mut_KMT2D	KMT2D	chr12q	3337.71	NA
mut_KRAS	KRAS	chr12p	2408	Pathway_RAS
mut_LMO1	LMO1	chr11p	968	NA
mut_MAP2K1	MAP2K1	chr15q	2060	Pathway_RAS
mut_MAP2K2	MAP2K2	chr19p	1157.09	Pathway_RAS
mut_MAP2K4	MAP2K4	chr17p	1410.2	NA
mut_MAP3K1	MAP3K1	chr5q	5362	NA
mut_MAP3K13	MAP3K13	chr3q	2051.62	NA
mut_MCL1	MCL1	chr1q	2047	NA
mut_MDM2	MDM2	chr12q	1648.35	Pathway_p53
mut_MDM4	MDM4	chr1q	1942.31	Pathway_p53
mut_MED12	MED12	chrXq	2609.44	NA
mut_MEF2B	MEF2B	chr19p	1564.33	NA
mut_MEN1	MEN1	chr11q	2049.71	NA
mut_MET	MET	chr7q	2211.62	Pathway_RAS
mut_MITF	MITF	chr3p	1805.06	NA
mut_MLH1	MLH1	chr3p	1175.09	NA
mut_MPL	MPL	chr1p	1846.5	NA
mut_MRE11A	MRE11	chr11q	1441.1	NA
mut_MSH2	MSH2	chr2p	1873.67	NA
mut_MSH6	MSH6	chr2p	2214	NA
mut_MTOR	MTOR	chr1p	2618.14	Pathway_PI3K
mut_MUTYH	MUTYH	chr1p	1136.37	NA
mut_MYC	MYC	chr8q	1627.4	Pathway_MYC
mut_MYCL	MYCL	chr1p	1870.4	Pathway_MYC
mut_MYCN	MYCN	chr2p	2602	Pathway_MYC
mut_MYD88	MYD88	chr3p	1818.55	NA
mut_NBN	NBN	chr8q	1808	NA
mut_NCOR1	NCOR1	chr17p	2098	Pathway_Notch
mut_NF1	NF1	chr17q	3279.2	Pathway_RAS
mut_NF2	NF2	chr22q	3144.5	Pathway_Hippo
mut_NFE2L2	NFE2L2	chr2q	1352.71	Pathway_Nrf2
mut_NFKBIA	NFKBIA	chr14q	937.8	NA
mut_NKX2_1	NKX2-1	chr14q	1833.8	NA
mut_NOTCH1	NOTCH1	chr9q	3588.67	Pathway_Notch
mut_NOTCH2	NOTCH2	chr1p	3523.83	Pathway_Notch
mut_NOTCH3	NOTCH3	chr19p	2393	Pathway_Notch
mut_NOTCH4	NOTCH4	chr6p	3040	Pathway_Notch
mut_NPM1	NPM1	chr5q	818.333	NA
mut_NRAS	NRAS	chr1p	4449	Pathway_RAS
mut_NSD1	NSD1	chr5q	3304.19	NA
mut_NTRK1	NTRK1	chr1q	1849.5	Pathway_RAS
mut_NTRK2	NTRK2	chr9q	5653.89	Pathway_RAS
mut_NTRK3	NTRK3	chr15q	1584.45	Pathway_RAS
mut_NUP93	NUP93	chr16q	996.429	NA
mut_PAK7	PAK5	chr20p	4631	NA
mut_PALB2	PALB2	chr16p	1755.5	NA
mut_PARP1	PARP1	chr1q	1157.7	NA
mut_PAX5	PAX5	chr9p	1504.88	NA
mut_PBRM1	PBRM1	chr3p	3083.3	NA
mut_PDGFRA	PDGFRA	chr4q	1832.2	Pathway_RAS
mut_PDGFRB	PDGFRB	chr5q	1377.55	NA
mut_PDPK1	PDPK1	chr16p	1439.84	NA
mut_PIK3C2G	PIK3C2G	chr12p	3164	NA
mut_PIK3C3	PIK3C3	chr18q	1921.82	NA
mut_PIK3CA	PIK3CA	chr3q	2676	Pathway_PI3K
mut_PIK3CG	PIK3CG	chr7q	3134.2	NA
mut_PIK3R1	PIK3R1	chr5q	2346.44	Pathway_PI3K
mut_PIK3R2	PIK3R2	chr19p	2050.14	Pathway_PI3K
mut_PMS2	PMS2	chr7p	1478.71	NA
mut_PNRC1	PNRC1	chr6q	1408.67	NA
mut_PPP2R1A	PPP2R1A	chr19q	1195.92	NA
mut_PRDM1	PRDM1	chr6q	2120.86	NA
mut_PRKAR1A	PRKAR1A	chr17q	1500.62	NA
mut_PTCH1	PTCH1	chr9q	2943.22	NA
mut_PTEN	PTEN	chr10q	2217	Pathway_PI3K
mut_PTPN11	PTPN11	chr12q	2259	Pathway_RAS
mut_RAD50	RAD50	chr5q	2376	NA
mut_RAD51	RAD51	chr15q	1148.18	NA
mut_RAD51B	RAD51B	chr14q	877.458	NA
mut_RAD51C	RAD51C	chr17q	908.059	NA
mut_RAD51D	RAD51D	chr17q	1096.46	NA
mut_RAD52	RAD52	chr12p	1363.65	NA
mut_RAD54L	RAD54L	chr1p	1083.58	NA
mut_RAF1	RAF1	chr3p	1669.93	Pathway_RAS
mut_RARA	RARA	chr17q	1471.4	NA
mut_RB1	RB1	chr13q	1530.33	Pathway_Cell_Cycle
mut_REL	REL	chr2p	6826.5	NA
mut_RET	RET	chr10q	2778.5	Pathway_RAS
mut_RICTOR	RICTOR	chr5p	3259.9	Pathway_PI3K
mut_RNF43	RNF43	chr17q	3311.89	Pathway_WNT
mut_RPTOR	RPTOR	chr17q	2613.5	Pathway_PI3K
mut_RUNX1	RUNX1	chr21q	2257.68	NA
mut_SETD2	SETD2	chr3p	4659.5	NA
mut_SF3B1	SF3B1	chr2q	1309	NA
mut_SH2B3	SH2B3	chr12q	2705.33	NA
mut_SMAD2	SMAD2	chr18q	3575.5	Pathway_TGF_beta
mut_SMAD4	SMAD4	chr18q	1940.29	Pathway_TGF_beta
mut_SMARCA4	SMARCA4	chr19p	3363.75	NA
mut_SMARCB1	SMARCB1	chr22q	1199.57	NA
mut_SMARCD1	SMARCD1	chr12q	1307.42	NA
mut_SMO	SMO	chr7q	1460.25	NA
mut_SOCS1	SOCS1	chr16p	1225	NA
mut_SOX2	SOX2	chr3q	1909	NA
mut_SPEN	SPEN	chr1p	3360.6	Pathway_Notch
mut_SPOP	SPOP	chr17q	1166.96	NA
mut_SRC	SRC	chr20q	2405.54	NA
mut_STAG2	STAG2	chrXq	2108.74	NA
mut_STK11	STK11	chr19p	1665.33	Pathway_PI3K
mut_SUFU	SUFU	chr10q	2561	NA
mut_SYK	SYK	chr9q	4061.2	NA
mut_TBX3	TBX3	chr12q	2809.75	NA
mut_TET2	TET2	chr4q	6800.55	NA
mut_TGFBR2	TGFBR2	chr3p	4613	Pathway_TGF_beta
mut_TNFAIP3	TNFAIP3	chr6q	1324	NA
mut_TNFRSF14	TNFRSF14	chr1p	1266.75	NA
mut_TOP1	TOP1	chr20q	3738	NA
mut_TP53	TP53	chr17p	1416.24	Pathway_p53
mut_TSC1	TSC1	chr9q	3887	Pathway_PI3K
mut_TSC2	TSC2	chr16p	2257.41	Pathway_PI3K
mut_TSHR	TSHR	chr14q	1622.78	NA
mut_VHL	VHL	chr3p	2463.67	NA
mut_WT1	WT1	chr11p	1974.44	NA
mut_XPO1	XPO1	chr2p	1476.79	NA
cna_ABL1	ABL1	chr9q	3374	Pathway_RAS
cna_AKT1	AKT1	chr14q	2043.5	Pathway_PI3K
cna_AKT2	AKT2	chr19q	1108.71	Pathway_PI3K
cna_AKT3	AKT3	chr1q	1543	Pathway_PI3K
cna_ALK	ALK	chr2p	2177.5	Pathway_RAS
cna_ALOX12B	ALOX12B	chr17p	1170.25	NA
cna_AMER1	AMER1	chrXq	4848.67	Pathway_WNT
cna_APC	APC	chr5q	4177.23	Pathway_WNT
cna_AR	AR	chrXq	4025.67	NA
cna_ARAF	ARAF	chrXp	1094.5	Pathway_RAS
cna_ARID1A	ARID1A	chr1p	3758.56	NA
cna_ARID2	ARID2	chr12q	4238.44	NA
cna_ASXL1	ASXL1	chr20q	2141.67	NA
cna_ATM	ATM	chr11q	2341.16	Pathway_p53
cna_ATR	ATR	chr3q	2306.33	NA
cna_ATRX	ATRX	chrXq	4490	NA
cna_AURKA	AURKA	chr20q	1693.29	NA
cna_AURKB	AURKB	chr17p	818.867	NA
cna_AXL	AXL	chr19q	2550.2	NA
cna_BAP1	BAP1	chr3p	1510.6	NA
cna_BARD1	BARD1	chr2q	1549	NA
cna_BCL2	BCL2	chr18q	2671.8	NA
cna_BCL6	BCL6	chr3q	1626.4	NA
cna_BCOR	BCOR	chrXp	3787.36	NA
cna_BLM	BLM	chr15q	2048.4	NA
cna_BRAF	BRAF	chr7q	2982.2	Pathway_RAS
cna_BRCA1	BRCA1	chr17q	2711.97	NA
cna_BRCA2	BRCA2	chr13q	4297.5	NA
cna_BRIP1	BRIP1	chr17q	2073	NA
cna_BTK	BTK	chrXq	970	NA
cna_CARD11	CARD11	chr7p	1651.5	NA
cna_CASP8	CASP8	chr2q	1490.67	NA
cna_CBFB	CBFB	chr16q	1177.67	NA
cna_CBL	CBL	chr11q	11465	Pathway_RAS
cna_CCND1	CCND1	chr11q	1209	Pathway_Cell_Cycle
cna_CCND2	CCND2	chr12p	1975.75	Pathway_Cell_Cycle
cna_CCND3	CCND3	chr6p	1051.33	Pathway_Cell_Cycle
cna_CCNE1	CCNE1	chr19q	1306.43	Pathway_Cell_Cycle
cna_CD79A	CD79A	chr19q	875.333	NA
cna_CD79B	CD79B	chr17q	842.667	NA
cna_CDC73	CDC73	chr1q	2165.67	NA
cna_CDH1	CDH1	chr16q	1898.73	NA
cna_CDK12	CDK12	chr17q	2542.5	NA
cna_CDK4	CDK4	chr12q	829.625	Pathway_Cell_Cycle
cna_CDK6	CDK6	chr7q	2960	Pathway_Cell_Cycle
cna_CDK8	CDK8	chr13q	1592.33	NA
cna_CDKN1B	CDKN1B	chr12p	1146	Pathway_Cell_Cycle
cna_CDKN2A	CDKN2A	chr9p	778.941	Pathway_Cell_Cycle
cna_CDKN2B	CDKN2B	chr9p	1519	Pathway_Cell_Cycle
cna_CDKN2C	CDKN2C	chr1p	2070	Pathway_Cell_Cycle
cna_CEBPA	CEBPA	chr19q	2631	NA
cna_CHEK1	CHEK1	chr11q	1305.16	NA
cna_CHEK2	CHEK2	chr22q	1302.11	Pathway_p53
cna_CIC	CIC	chr19q	2697	NA
cna_CREBBP	CREBBP	chr16p	2328.92	Pathway_Notch
cna_CRKL	CRKL	chr22q	3681	NA
cna_CRLF2	CRLF2	chrXp	819.5	NA
cna_CSF1R	CSF1R	chr5q	1506	NA
cna_CTCF	CTCF	chr16q	2848	NA
cna_CTNNB1	CTNNB1	chr3p	1549.53	Pathway_WNT
cna_DAXX	DAXX	chr6p	1108.25	NA
cna_DDR2	DDR2	chr1q	2646.83	NA
cna_DIS3	DIS3	chr13q	3397.5	NA
cna_DNMT3A	DNMT3A	chr2p	1782.33	NA
cna_DOT1L	DOT1L	chr19p	1659.91	NA
cna_EGFR	EGFR	chr7p	2652.18	Pathway_RAS
cna_EP300	EP300	chr22q	9585	Pathway_Notch
cna_EPHA3	EPHA3	chr3p	3813.33	NA
cna_EPHA5	EPHA5	chr4q	5132.75	NA
cna_EPHB1	EPHB1	chr3q	1153.92	NA
cna_ERBB2	ERBB2	chr17q	2283.08	Pathway_RAS
cna_ERBB3	ERBB3	chr12q	1690.5	Pathway_RAS
cna_ERBB4	ERBB4	chr2q	3876.78	Pathway_RAS
cna_ERG	ERG	chr21q	3065.31	NA
cna_ESR1	ESR1	chr6q	2949.69	NA
cna_EZH2	EZH2	chr7q	2220.92	NA
cna_FANCA	FANCA	chr16q	1087.38	NA
cna_FANCC	FANCC	chr9q	1550.5	NA
cna_FBXW7	FBXW7	chr4q	2095.23	Pathway_Notch
cna_FGF19	FGF19	chr11q	2447	NA
cna_FGF3	FGF3	chr11q	892	NA
cna_FGF4	FGF4	chr11q	888.5	NA
cna_FGFR1	FGFR1	chr8p	1941.38	Pathway_RAS
cna_FGFR2	FGFR2	chr10q	2501.14	Pathway_RAS
cna_FGFR3	FGFR3	chr4p	2923.89	Pathway_RAS
cna_FGFR4	FGFR4	chr5q	1316	Pathway_RAS
cna_FLT1	FLT1	chr13q	3033	NA
cna_FLT3	FLT3	chr13q	2995.2	Pathway_RAS
cna_FLT4	FLT4	chr5q	2393.64	NA
cna_FOXL2	FOXL2	chr3q	2917	NA
cna_GATA1	GATA1	chrXp	1317.5	NA
cna_GATA2	GATA2	chr3q	1768.33	NA
cna_GATA3	GATA3	chr10p	1767.25	NA
cna_GNA11	GNA11	chr19p	1333.29	NA
cna_GNAQ	GNAQ	chr9q	2787.67	NA
cna_GNAS	GNAS	chr20q	1241.47	NA
cna_GRIN2A	GRIN2A	chr16p	2993.92	NA
cna_GSK3B	GSK3B	chr3q	2575.75	Pathway_WNT
cna_HGF	HGF	chr7q	1664.6	NA
cna_HLA_A	HLA-A	chr6p	1605.25	NA
cna_HRAS	HRAS	chr11p	840.909	Pathway_RAS
cna_IDH1	IDH1	chr2q	1393.56	NA
cna_IDH2	IDH2	chr15q	1664.6	NA
cna_IGF1	IGF1	chr12q	2572.29	NA
cna_IGF1R	IGF1R	chr15q	1975.53	Pathway_RAS
cna_IGF2	IGF2	chr11p	3121.75	NA
cna_IKBKE	IKBKE	chr1q	1688	NA
cna_IKZF1	IKZF1	chr7p	3027.44	NA
cna_IL7R	IL7R	chr5p	1178.18	NA
cna_INHA	INHA	chr2q	1056.5	NA
cna_INHBA	INHBA	chr7p	3366.33	NA
cna_IRF4	IRF4	chr6p	1702.8	NA
cna_IRS2	IRS2	chr13q	6999	NA
cna_JAK1	JAK1	chr1p	1339.83	NA
cna_JAK2	JAK2	chr9p	2660.2	Pathway_RAS
cna_JAK3	JAK3	chr19p	2805.86	NA
cna_JUN	JUN	chr1p	3321	NA
cna_KDM5A	KDM5A	chr12p	1916.92	Pathway_Notch
cna_KDM5C	KDM5C	chrXp	2371.73	NA
cna_KDM6A	KDM6A	chrXp	2520.83	NA
cna_KDR	KDR	chr4q	2851.67	NA
cna_KEAP1	KEAP1	chr19p	1195.8	Pathway_Nrf2
cna_KIT	KIT	chr4q	2485	Pathway_RAS
cna_KMT2A	KMT2A	chr11q	4068.27	NA
cna_KMT2D	KMT2D	chr12q	3337.71	NA
cna_KRAS	KRAS	chr12p	2408	Pathway_RAS
cna_LMO1	LMO1	chr11p	968	NA
cna_MAP2K1	MAP2K1	chr15q	2060	Pathway_RAS
cna_MAP2K2	MAP2K2	chr19p	1157.09	Pathway_RAS
cna_MAP2K4	MAP2K4	chr17p	1410.2	NA
cna_MAP3K1	MAP3K1	chr5q	5362	NA
cna_MAP3K13	MAP3K13	chr3q	2051.62	NA
cna_MCL1	MCL1	chr1q	2047	NA
cna_MDM2	MDM2	chr12q	1648.35	Pathway_p53
cna_MDM4	MDM4	chr1q	1942.31	Pathway_p53
cna_MED12	MED12	chrXq	2609.44	NA
cna_MEF2B	MEF2B	chr19p	1564.33	NA
cna_MEN1	MEN1	chr11q	2049.71	NA
cna_MET	MET	chr7q	2211.62	Pathway_RAS
cna_MITF	MITF	chr3p	1805.06	NA
cna_MLH1	MLH1	chr3p	1175.09	NA
cna_MPL	MPL	chr1p	1846.5	NA
cna_MRE11A	MRE11	chr11q	1441.1	NA
cna_MSH2	MSH2	chr2p	1873.67	NA
cna_MSH6	MSH6	chr2p	2214	NA
cna_MTOR	MTOR	chr1p	2618.14	Pathway_PI3K
cna_MUTYH	MUTYH	chr1p	1136.37	NA
cna_MYC	MYC	chr8q	1627.4	Pathway_MYC
cna_MYCL	MYCL	chr1p	1870.4	Pathway_MYC
cna_MYCN	MYCN	chr2p	2602	Pathway_MYC
cna_MYD88	MYD88	chr3p	1818.55	NA
cna_NBN	NBN	chr8q	1808	NA
cna_NCOR1	NCOR1	chr17p	2098	Pathway_Notch
cna_NF1	NF1	chr17q	3279.2	Pathway_RAS
cna_NF2	NF2	chr22q	3144.5	Pathway_Hippo
cna_NFE2L2	NFE2L2	chr2q	1352.71	Pathway_Nrf2
cna_NFKBIA	NFKBIA	chr14q	937.8	NA
cna_NKX2_1	NKX2-1	chr14q	1833.8	NA
cna_NOTCH1	NOTCH1	chr9q	3588.67	Pathway_Notch
cna_NOTCH2	NOTCH2	chr1p	3523.83	Pathway_Notch
cna_NOTCH3	NOTCH3	chr19p	2393	Pathway_Notch
cna_NOTCH4	NOTCH4	chr6p	3040	Pathway_Notch
cna_NPM1	NPM1	chr5q	818.333	NA
cna_NRAS	NRAS	chr1p	4449	Pathway_RAS
cna_NSD1	NSD1	chr5q	3304.19	NA
cna_NTRK1	NTRK1	chr1q	1849.5	Pathway_RAS
cna_NTRK2	NTRK2	chr9q	5653.89	Pathway_RAS
cna_NTRK3	NTRK3	chr15q	1584.45	Pathway_RAS
cna_NUP93	NUP93	chr16q	996.429	NA
cna_PAK7	PAK5	chr20p	4631	NA
cna_PALB2	PALB2	chr16p	1755.5	NA
cna_PARP1	PARP1	chr1q	1157.7	NA
cna_PAX5	PAX5	chr9p	1504.88	NA
cna_PBRM1	PBRM1	chr3p	3083.3	NA
cna_PDGFRA	PDGFRA	chr4q	1832.2	Pathway_RAS
cna_PDGFRB	PDGFRB	chr5q	1377.55	NA
cna_PDPK1	PDPK1	chr16p	1439.84	NA
cna_PIK3C2G	PIK3C2G	chr12p	3164	NA
cna_PIK3C3	PIK3C3	chr18q	1921.82	NA
cna_PIK3CA	PIK3CA	chr3q	2676	Pathway_PI3K
cna_PIK3CG	PIK3CG	chr7q	3134.2	NA
cna_PIK3R1	PIK3R1	chr5q	2346.44	Pathway_PI3K
cna_PIK3R2	PIK3R2	chr19p	2050.14	Pathway_PI3K
cna_PMS2	PMS2	chr7p	1478.71	NA
cna_PNRC1	PNRC1	chr6q	1408.67	NA
cna_PPP2R1A	PPP2R1A	chr19q	1195.92	NA
cna_PRDM1	PRDM1	chr6q	2120.86	NA
cna_PRKAR1A	PRKAR1A	chr17q	1500.62	NA
cna_PTCH1	PTCH1	chr9q	2943.22	NA
cna_PTEN	PTEN	chr10q	2217	Pathway_PI3K
cna_PTPN11	PTPN11	chr12q	2259	Pathway_RAS
cna_RAD50	RAD50	chr5q	2376	NA
cna_RAD51	RAD51	chr15q	1148.18	NA
cna_RAD51B	RAD51B	chr14q	877.458	NA
cna_RAD51C	RAD51C	chr17q	908.059	NA
cna_RAD51D	RAD51D	chr17q	1096.46	NA
cna_RAD52	RAD52	chr12p	1363.65	NA
cna_RAD54L	RAD54L	chr1p	1083.58	NA
cna_RAF1	RAF1	chr3p	1669.93	Pathway_RAS
cna_RARA	RARA	chr17q	1471.4	NA
cna_RB1	RB1	chr13q	1530.33	Pathway_Cell_Cycle
cna_REL	REL	chr2p	6826.5	NA
cna_RET	RET	chr10q	2778.5	Pathway_RAS
cna_RICTOR	RICTOR	chr5p	3259.9	Pathway_PI3K
cna_RNF43	RNF43	chr17q	3311.89	Pathway_WNT
cna_RPTOR	RPTOR	chr17q	2613.5	Pathway_PI3K
cna_RUNX1	RUNX1	chr21q	2257.68	NA
cna_SETD2	SETD2	chr3p	4659.5	NA
cna_SF3B1	SF3B1	chr2q	1309	NA
cna_SH2B3	SH2B3	chr12q	2705.33	NA
cna_SMAD2	SMAD2	chr18q	3575.5	Pathway_TGF_beta
cna_SMAD4	SMAD4	chr18q	1940.29	Pathway_TGF_beta
cna_SMARCA4	SMARCA4	chr19p	3363.75	NA
cna_SMARCB1	SMARCB1	chr22q	1199.57	NA
cna_SMARCD1	SMARCD1	chr12q	1307.42	NA
cna_SMO	SMO	chr7q	1460.25	NA
cna_SOX2	SOX2	chr3q	1909	NA
cna_SPEN	SPEN	chr1p	3360.6	Pathway_Notch
cna_SPOP	SPOP	chr17q	1166.96	NA
cna_SRC	SRC	chr20q	2405.54	NA
cna_STAG2	STAG2	chrXq	2108.74	NA
cna_STK11	STK11	chr19p	1665.33	Pathway_PI3K
cna_SUFU	SUFU	chr10q	2561	NA
cna_SYK	SYK	chr9q	4061.2	NA
cna_TBX3	TBX3	chr12q	2809.75	NA
cna_TET2	TET2	chr4q	6800.55	NA
cna_TGFBR2	TGFBR2	chr3p	4613	Pathway_TGF_beta
cna_TNFAIP3	TNFAIP3	chr6q	1324	NA
cna_TNFRSF14	TNFRSF14	chr1p	1266.75	NA
cna_TOP1	TOP1	chr20q	3738	NA
cna_TP53	TP53	chr17p	1416.24	Pathway_p53
cna_TSC1	TSC1	chr9q	3887	Pathway_PI3K
cna_TSC2	TSC2	chr16p	2257.41	Pathway_PI3K
cna_TSHR	TSHR	chr14q	1622.78	NA
cna_VHL	VHL	chr3p	2463.67	NA
cna_WT1	WT1	chr11p	1974.44	NA
cna_XPO1	XPO1	chr2p	1476.79	NA
