# Supplementary material for: Machine learning of genomic features in organotropic metastases stratifies progression risk of primary tumors
Source: Nat Commun. 2021 Nov 18;12:6692. doi: 10.1038/s41467-021-27017-w (PMC8602327; doi:10.1038/s41467-021-27017-w)
Supplement: Supplementary file 7 — Supplementary Data 3 [file 41467_2021_27017_MOESM7_ESM.xlsx]

## Sheet: TableS3_frac4ms0.01_padj0.1
Primary_Cancer_Type	Variant_Label	Variant_Type	Count_BoneMet	Count_BrainMet	Count_LiverMet	Count_LungMet	Fraction_BoneMet	Fraction_BrainMet	Fraction_LiverMet	Fraction_LungMet	Fraction_4Met	Site_w_Max_Fraction	Chi_square_statistic	Chi_square_p_value	Adjusted_p_value	In_Figure7
Breast	mut_TP53	mutation	74_out_of_241	72_out_of_93	274_out_of_643	97_out_of_163	0.307054	0.774194	0.426128	0.595092	0.453509	Brain	74.5758	4.46703e-16	2.34519e-13	Shown
Pancreas	mut_AR	mutation	0_out_of_5	1_out_of_1	6_out_of_414	1_out_of_52	0	1	0.0144928	0.0192308	0.0169492	Brain	58.2524	1.38844e-12	1.21488e-10	No
Breast	mut_ESR1	mutation	37_out_of_241	5_out_of_93	174_out_of_643	15_out_of_163	0.153527	0.0537634	0.270607	0.0920245	0.202632	Liver	47.0832	3.33685e-10	8.75922e-08	Shown
Pancreas	mut_NOTCH1	mutation	0_out_of_5	1_out_of_1	8_out_of_414	2_out_of_52	0	1	0.0193237	0.0384615	0.0233051	Brain	42.8415	2.65927e-09	1.99445e-07	No
Pancreas	mut_FLT1	mutation	0_out_of_5	1_out_of_1	9_out_of_414	1_out_of_52	0	1	0.0217391	0.0192308	0.0233051	Brain	42.1109	3.80046e-09	2.49405e-07	No
Pancreas	mut_NOTCH3	mutation	0_out_of_5	1_out_of_1	10_out_of_414	1_out_of_52	0	1	0.0241546	0.0192308	0.0254237	Brain	38.5712	2.13944e-08	1.248e-06	No
Breast	Pathway_p53	pathway	110_out_of_241	74_out_of_93	374_out_of_643	109_out_of_163	0.456432	0.795699	0.581649	0.668712	0.585088	Brain	38.1521	2.62452e-08	4.5929e-06	Shown
Stomach	mut_RAD51C	mutation	0_out_of_9	1_out_of_2	0_out_of_54	0_out_of_8	0	0.5	0	0	0.0136986	Brain	35.9931	7.51374e-08	1.3149e-05	No
Stomach	mut_TSHR	mutation	0_out_of_9	1_out_of_2	0_out_of_54	0_out_of_8	0	0.5	0	0	0.0136986	Brain	35.9931	7.51374e-08	1.3149e-05	No
Stomach	cna_CREBBP	copy_number_alteration	0_out_of_9	1_out_of_2	0_out_of_54	0_out_of_8	0	0.5	0	0	0.0136986	Brain	35.9931	7.51374e-08	1.3149e-05	No
Breast	mut_CDH1	mutation	40_out_of_241	5_out_of_93	43_out_of_643	3_out_of_163	0.165975	0.0537634	0.066874	0.0184049	0.0798246	Bone	35.051	1.18842e-07	1.5598e-05	Shown
Breast	cna_ERBB2	copy_number_alteration	14_out_of_241	26_out_of_93	68_out_of_643	23_out_of_163	0.0580913	0.27957	0.105754	0.141104	0.114912	Brain	34.071	1.91396e-07	2.00966e-05	Shown
Colon	mut_KRAS	mutation	18_out_of_38	24_out_of_29	290_out_of_681	124_out_of_206	0.473684	0.827586	0.425844	0.601942	0.477987	Brain	34.3135	1.70109e-07	4.46536e-05	Shown
Uterus	mut_MUTYH	mutation	1_out_of_40	1_out_of_2	0_out_of_24	0_out_of_60	0.025	0.5	0	0	0.015873	Brain	31.5762	6.42815e-07	8.43695e-05	No
Uterus	cna_FANCC	copy_number_alteration	0_out_of_40	1_out_of_2	0_out_of_24	1_out_of_60	0	0.5	0	0.0166667	0.015873	Brain	31.0427	8.32614e-07	8.74245e-05	No
Breast	cna_CDK12	copy_number_alteration	10_out_of_241	21_out_of_93	51_out_of_643	18_out_of_163	0.0414938	0.225806	0.0793157	0.110429	0.0877193	Brain	30.2129	1.24484e-06	0.000108923	Shown
Pancreas	mut_BCOR	mutation	0_out_of_5	1_out_of_1	13_out_of_414	2_out_of_52	0	1	0.031401	0.0384615	0.0338983	Brain	28.7873	2.48209e-06	0.000118463	No
Colon	cna_FLT1	copy_number_alteration	2_out_of_38	12_out_of_29	64_out_of_681	22_out_of_206	0.0526316	0.413793	0.0939794	0.106796	0.104822	Brain	31.4683	6.77371e-07	0.00011854	Shown
Breast	Pathway_MYC	pathway	27_out_of_241	34_out_of_93	144_out_of_643	33_out_of_163	0.112033	0.365591	0.22395	0.202454	0.208772	Brain	28.4352	2.94297e-06	0.000220723	Shown
Lung	mut_STK11	mutation	46_out_of_182	47_out_of_261	27_out_of_329	0_out_of_0	0.252747	0.180077	0.0820669	0	0.15544	Bone	27.8258	9.07216e-07	0.000238144	Shown
Colon	cna_CDK8	copy_number_alteration	1_out_of_38	11_out_of_29	63_out_of_681	20_out_of_206	0.0263158	0.37931	0.092511	0.0970874	0.0995807	Brain	27.9766	3.67338e-06	0.000482131	Shown
Colon	Pathway_RAS	pathway	34_out_of_38	29_out_of_29	513_out_of_681	182_out_of_206	0.894737	1	0.753304	0.883495	0.794549	Brain	26.9158	6.13148e-06	0.000536505	Shown
Colon	cna_PMS2	copy_number_alteration	4_out_of_38	0_out_of_29	9_out_of_681	0_out_of_206	0.105263	0	0.0132159	0	0.0136268	Bone	26.9952	5.90098e-06	0.000536505	No
Pancreas	mut_SMARCA4	mutation	0_out_of_5	1_out_of_1	17_out_of_414	1_out_of_52	0	1	0.0410628	0.0192308	0.0402542	Brain	24.6537	1.82408e-05	0.000798035	No
Gallbladder	mut_EPHB1	mutation	0_out_of_4	1_out_of_1	2_out_of_83	0_out_of_2	0	1	0.0240964	0	0.0333333	Brain	29.4267	1.82163e-06	0.000956357	No
Breast	cna_MYC	copy_number_alteration	23_out_of_241	29_out_of_93	133_out_of_643	31_out_of_163	0.0954357	0.311828	0.206843	0.190184	0.189474	Brain	24.2069	2.26151e-05	0.00148411	Shown
Breast	Pathway_RAS	pathway	117_out_of_241	68_out_of_93	408_out_of_643	92_out_of_163	0.485477	0.731183	0.634526	0.564417	0.600877	Brain	23.906	2.61343e-05	0.0015245	Shown
Lung	Pathway_Notch	pathway	48_out_of_182	125_out_of_261	114_out_of_329	0_out_of_0	0.263736	0.478927	0.346505	0	0.371762	Brain	22.8262	1.10499e-05	0.00193374	Shown
Lung	mut_KRAS	mutation	49_out_of_182	65_out_of_261	40_out_of_329	0_out_of_0	0.269231	0.249042	0.121581	0	0.199482	Bone	22.062	1.61916e-05	0.00212514	Shown
Colon	cna_FLT3	copy_number_alteration	2_out_of_38	11_out_of_29	68_out_of_681	24_out_of_206	0.0526316	0.37931	0.0998532	0.116505	0.110063	Brain	23.5551	3.09338e-05	0.00223851	Shown
Colon	chr13q	chromosome_arm	2_out_of_38	9_out_of_29	48_out_of_681	16_out_of_206	0.0526316	0.310345	0.0704846	0.0776699	0.0786164	Brain	22.4767	5.19067e-05	0.00262349	Shown
Lung	Pathway_RAS	pathway	153_out_of_182	225_out_of_261	237_out_of_329	0_out_of_0	0.840659	0.862069	0.720365	0	0.796632	Brain	20.8882	2.91196e-05	0.00305756	Shown
Uterus	mut_RB1	mutation	3_out_of_40	2_out_of_2	3_out_of_24	3_out_of_60	0.075	1	0.125	0.05	0.0873016	Brain	22.4609	5.23024e-05	0.00457646	No
Gallbladder	mut_AKT1	mutation	1_out_of_4	0_out_of_1	0_out_of_83	0_out_of_2	0.25	0	0	0	0.0111111	Bone	21.7416	7.38267e-05	0.00538605	No
Gallbladder	mut_ATRX	mutation	1_out_of_4	0_out_of_1	0_out_of_83	0_out_of_2	0.25	0	0	0	0.0111111	Bone	21.7416	7.38267e-05	0.00538605	No
Gallbladder	mut_RARA	mutation	1_out_of_4	0_out_of_1	0_out_of_83	0_out_of_2	0.25	0	0	0	0.0111111	Bone	21.7416	7.38267e-05	0.00538605	No
Gallbladder	mut_SMAD2	mutation	0_out_of_4	0_out_of_1	1_out_of_83	1_out_of_2	0	0	0.0120482	0.5	0.0222222	Lung	21.5204	8.20732e-05	0.00538605	No
Gallbladder	cna_CARD11	copy_number_alteration	1_out_of_4	0_out_of_1	0_out_of_83	0_out_of_2	0.25	0	0	0	0.0111111	Bone	21.7416	7.38267e-05	0.00538605	No
Gallbladder	cna_PIK3CA	copy_number_alteration	1_out_of_4	0_out_of_1	0_out_of_83	0_out_of_2	0.25	0	0	0	0.0111111	Bone	21.7416	7.38267e-05	0.00538605	No
Gallbladder	cna_PMS2	copy_number_alteration	1_out_of_4	0_out_of_1	0_out_of_83	0_out_of_2	0.25	0	0	0	0.0111111	Bone	21.7416	7.38267e-05	0.00538605	No
Colon	cna_RB1	copy_number_alteration	2_out_of_38	7_out_of_29	32_out_of_681	12_out_of_206	0.0526316	0.241379	0.0469897	0.0582524	0.0555556	Brain	20.0723	0.000163989	0.00662263	Shown
Gallbladder	mut_STK11	mutation	1_out_of_4	0_out_of_1	1_out_of_83	1_out_of_2	0.25	0	0.0120482	0.5	0.0333333	Lung	20.5463	0.000130769	0.00762817	No
Uterus	mut_TBX3	mutation	0_out_of_40	1_out_of_2	1_out_of_24	1_out_of_60	0	0.5	0.0416667	0.0166667	0.0238095	Brain	20.9488	0.000107886	0.00809148	No
Uterus	Pathway_p53	pathway	13_out_of_40	2_out_of_2	21_out_of_24	28_out_of_60	0.325	1	0.875	0.466667	0.507937	Brain	20.6401	0.000125038	0.00820559	No
Esophagus	mut_FLT3	mutation	0_out_of_7	1_out_of_4	0_out_of_59	0_out_of_18	0	0.25	0	0	0.0113636	Brain	21.2414	9.37972e-05	0.00820726	No
Esophagus	mut_JAK2	mutation	0_out_of_7	1_out_of_4	0_out_of_59	0_out_of_18	0	0.25	0	0	0.0113636	Brain	21.2414	9.37972e-05	0.00820726	No
Esophagus	mut_KDM5A	mutation	0_out_of_7	1_out_of_4	0_out_of_59	0_out_of_18	0	0.25	0	0	0.0113636	Brain	21.2414	9.37972e-05	0.00820726	No
Esophagus	mut_MRE11A	mutation	0_out_of_7	1_out_of_4	0_out_of_59	0_out_of_18	0	0.25	0	0	0.0113636	Brain	21.2414	9.37972e-05	0.00820726	No
Esophagus	mut_RICTOR	mutation	2_out_of_7	0_out_of_4	0_out_of_59	0_out_of_18	0.285714	0	0	0	0.0227273	Bone	23.6811	2.9118e-05	0.00820726	No
Esophagus	mut_RPTOR	mutation	0_out_of_7	1_out_of_4	0_out_of_59	0_out_of_18	0	0.25	0	0	0.0113636	Brain	21.2414	9.37972e-05	0.00820726	No
Breast	cna_TNFAIP3	copy_number_alteration	1_out_of_241	7_out_of_93	13_out_of_643	1_out_of_163	0.00414938	0.0752688	0.0202177	0.00613497	0.0192982	Brain	19.8372	0.000183453	0.00875572	No
Colon	mut_GNAS	mutation	6_out_of_38	2_out_of_29	18_out_of_681	9_out_of_206	0.157895	0.0689655	0.0264317	0.0436893	0.0366876	Bone	18.9637	0.000278169	0.00973593	No
Colon	cna_BRCA2	copy_number_alteration	1_out_of_38	8_out_of_29	46_out_of_681	15_out_of_206	0.0263158	0.275862	0.0675477	0.0728155	0.0733753	Brain	19.0667	0.000264849	0.00973593	Shown
Stomach	mut_PTEN	mutation	0_out_of_9	1_out_of_2	0_out_of_54	1_out_of_8	0	0.5	0	0.125	0.0273973	Brain	21.3988	8.69929e-05	0.0114178	No
Colon	Pathway_TGF_beta	pathway	10_out_of_38	1_out_of_29	184_out_of_681	32_out_of_206	0.263158	0.0344828	0.270191	0.15534	0.237945	Liver	18.4111	0.000361807	0.0118718	Shown
Stomach	mut_TGFBR2	mutation	2_out_of_9	1_out_of_2	0_out_of_54	0_out_of_8	0.222222	0.5	0	0	0.0410959	Brain	20.8378	0.000113764	0.0119452	No
Pancreas	mut_ERG	mutation	1_out_of_5	0_out_of_1	4_out_of_414	0_out_of_52	0.2	0	0.00966184	0	0.0105932	Bone	17.716	0.000503337	0.0188751	No
Pancreas	mut_FLT3	mutation	1_out_of_5	0_out_of_1	4_out_of_414	0_out_of_52	0.2	0	0.00966184	0	0.0105932	Bone	17.716	0.000503337	0.0188751	No
Lung	mut_TBX3	mutation	3_out_of_182	22_out_of_261	8_out_of_329	0_out_of_0	0.0164835	0.0842912	0.0243161	0	0.0427461	Brain	16.808	0.000223972	0.0195975	No
Colon	mut_KMT2A	mutation	5_out_of_38	0_out_of_29	17_out_of_681	4_out_of_206	0.131579	0	0.0249633	0.0194175	0.0272537	Bone	17.0249	0.000698462	0.0215701	No
Stomach	mut_ASXL1	mutation	0_out_of_9	1_out_of_2	1_out_of_54	0_out_of_8	0	0.5	0.0185185	0	0.0273973	Brain	17.4027	0.000583969	0.0340648	No
Stomach	mut_ERBB4	mutation	0_out_of_9	1_out_of_2	1_out_of_54	0_out_of_8	0	0.5	0.0185185	0	0.0273973	Brain	17.4027	0.000583969	0.0340648	No
Stomach	mut_NF1	mutation	0_out_of_9	1_out_of_2	1_out_of_54	0_out_of_8	0	0.5	0.0185185	0	0.0273973	Brain	17.4027	0.000583969	0.0340648	No
Stomach	cna_FBXW7	copy_number_alteration	0_out_of_9	1_out_of_2	1_out_of_54	0_out_of_8	0	0.5	0.0185185	0	0.0273973	Brain	17.4027	0.000583969	0.0340648	No
Colon	mut_AR	mutation	2_out_of_38	3_out_of_29	12_out_of_681	1_out_of_206	0.0526316	0.103448	0.0176211	0.00485437	0.0188679	Brain	15.7895	0.00125243	0.0365293	No
Ovary	mut_FGFR4	mutation	0_out_of_63	0_out_of_5	0_out_of_65	3_out_of_20	0	0	0	0.15	0.0196078	Lung	20.349	0.000143693	0.0377195	No
Lung	Pathway_PI3K	pathway	90_out_of_182	153_out_of_261	140_out_of_329	0_out_of_0	0.494505	0.586207	0.425532	0	0.496114	Brain	15.0327	0.000544102	0.0379327	Shown
Lung	mut_EPHA5	mutation	12_out_of_182	32_out_of_261	13_out_of_329	0_out_of_0	0.0659341	0.122605	0.0395137	0	0.0738342	Brain	14.9118	0.000578022	0.0379327	Shown
Lung	mut_CREBBP	mutation	6_out_of_182	29_out_of_261	15_out_of_329	0_out_of_0	0.032967	0.111111	0.0455927	0	0.0647668	Brain	14.29	0.000788813	0.0386076	Shown
Lung	mut_FOXL2	mutation	0_out_of_182	9_out_of_261	1_out_of_329	0_out_of_0	0	0.0344828	0.00303951	0	0.0129534	Brain	14.3795	0.000754265	0.0386076	No
Lung	mut_WT1	mutation	13_out_of_182	10_out_of_261	3_out_of_329	0_out_of_0	0.0714286	0.0383142	0.00911854	0	0.0336788	Bone	14.2396	0.000808922	0.0386076	No
Lung	mut_PIK3C2G	mutation	4_out_of_182	22_out_of_261	9_out_of_329	0_out_of_0	0.021978	0.0842912	0.0273556	0	0.0453368	Brain	13.9028	0.000957304	0.041882	No
Stomach	mut_SF3B1	mutation	0_out_of_9	0_out_of_2	0_out_of_54	2_out_of_8	0	0	0	0.25	0.0273973	Lung	16.7077	0.000811597	0.0426088	No
Breast	cna_DDR2	copy_number_alteration	10_out_of_241	15_out_of_93	52_out_of_643	8_out_of_163	0.0414938	0.16129	0.0808709	0.0490798	0.0745614	Brain	15.8618	0.00121039	0.0488811	Shown
Colon	mut_ARAF	mutation	3_out_of_38	1_out_of_29	6_out_of_681	3_out_of_206	0.0789474	0.0344828	0.00881057	0.0145631	0.0136268	Bone	14.1899	0.00265771	0.0558119	No
Colon	mut_FANCA	mutation	3_out_of_38	2_out_of_29	15_out_of_681	0_out_of_206	0.0789474	0.0689655	0.0220264	0	0.0209644	Bone	13.9286	0.00300398	0.0606572	No
Breast	cna_FGFR1	copy_number_alteration	26_out_of_241	7_out_of_93	118_out_of_643	18_out_of_163	0.107884	0.0752688	0.183515	0.110429	0.148246	Liver	15.2122	0.00164401	0.0616504	No
Lung	Pathway_p53	pathway	131_out_of_182	218_out_of_261	236_out_of_329	0_out_of_0	0.71978	0.835249	0.717325	0	0.757772	Brain	12.8988	0.00158147	0.063867	No
Colon	mut_JAK1	mutation	3_out_of_38	0_out_of_29	9_out_of_681	1_out_of_206	0.0789474	0	0.0132159	0.00485437	0.0136268	Bone	13.6514	0.00342019	0.0641287	No
Breast	cna_FGF19	copy_number_alteration	52_out_of_241	11_out_of_93	165_out_of_643	25_out_of_163	0.215768	0.11828	0.25661	0.153374	0.22193	Liver	14.7541	0.00203931	0.066915	No
Breast	cna_RPTOR	copy_number_alteration	2_out_of_241	6_out_of_93	31_out_of_643	1_out_of_163	0.00829876	0.0645161	0.0482115	0.00613497	0.0350877	Brain	14.7941	0.00200134	0.066915	No
Pancreas	cna_NF1	copy_number_alteration	1_out_of_5	0_out_of_1	5_out_of_414	0_out_of_52	0.2	0	0.0120773	0	0.0127119	Bone	14.6702	0.0021213	0.069605	No
Bladder	mut_PDGFRA	mutation	0_out_of_21	1_out_of_4	0_out_of_31	0_out_of_29	0	0.25	0	0	0.0117647	Brain	20.4911	0.000134266	0.0704898	No
Gallbladder	mut_PBRM1	mutation	1_out_of_4	0_out_of_1	8_out_of_83	2_out_of_2	0.25	0	0.0963855	1	0.122222	Lung	15.6281	0.00135149	0.0709534	No
Uterus	mut_TP53	mutation	7_out_of_40	1_out_of_2	16_out_of_24	22_out_of_60	0.175	0.5	0.666667	0.366667	0.365079	Liver	15.8099	0.00124041	0.0723572	No
Colon	mut_PAK7	mutation	2_out_of_38	3_out_of_29	11_out_of_681	3_out_of_206	0.0526316	0.103448	0.0161527	0.0145631	0.0199161	Brain	13.2468	0.00413221	0.0748072	No
Prostate	mut_MSH6	mutation	0_out_of_120	0_out_of_12	1_out_of_85	3_out_of_26	0	0	0.0117647	0.115385	0.0164609	Lung	18.0405	0.000431467	0.0755068	No
Breast	mut_TBX3	mutation	18_out_of_241	2_out_of_93	20_out_of_643	2_out_of_163	0.0746888	0.0215054	0.0311042	0.0122699	0.0368421	Bone	13.7147	0.0033203	0.0917452	No
Colon	Pathway_Notch	pathway	13_out_of_38	17_out_of_29	193_out_of_681	65_out_of_206	0.342105	0.586207	0.283407	0.315534	0.301887	Brain	12.7008	0.00533049	0.0932836	No
Stomach	Pathway_TGF_beta	pathway	2_out_of_9	2_out_of_2	6_out_of_54	0_out_of_8	0.222222	1	0.111111	0	0.136986	Brain	14.7287	0.00206376	0.0948953	No
Stomach	mut_STAG2	mutation	2_out_of_9	0_out_of_2	0_out_of_54	0_out_of_8	0.222222	0	0	0	0.0273973	Bone	14.6228	0.00216903	0.0948953	No
Lung	cna_MCL1	copy_number_alteration	12_out_of_182	42_out_of_261	30_out_of_329	0_out_of_0	0.0659341	0.16092	0.0911854	0	0.108808	Brain	11.813	0.0027217	0.0952593	No
Colon	mut_RUNX1	mutation	3_out_of_38	1_out_of_29	7_out_of_681	3_out_of_206	0.0789474	0.0344828	0.010279	0.0145631	0.0146751	Bone	12.5533	0.00570938	0.0966911	No
